# Supplementary material for: Bis(μ-3,5-dimethyl-4H-1,2,4-triazol-4-amine-κ2 N 1:N 2)bis­[bis­(thio­cyanato-κN)zinc]–bis­(3,5-dimethyl-4H-1,2,4-triazol-4-amine-κN 1)bis­(thio­cyanato-κN)zinc (1/2)
Source: Acta Crystallogr Sect E Struct Rep Online. 2011 Jul 16;67(Pt 8):m1100–1. doi: 10.1107/S1600536811027887 (PMC3212172; doi:10.1107/S1600536811027887)
Supplement: Supplementary file 1 [file e-67-m1100-sup1.cif]

##############################################################################
#                                                                            #
# This CIF contains the data in a paper accepted for publication in          #
# Acta Crystallographica Section E. It conforms to the requirements of       #
# Notes for Authors for Acta Crystallographica Section E, and has been       #
# peer reviewed under the auspices of the IUCr Commission on Journals.       #
#                                                                            #
# Full details of the Crystallographic Information File format               #
# are given in the paper "The Crystallographic Information File (CIF):       #
# a New Standard Archive File for Crystallography" by S. R. Hall, F. H.      #
# Allen and I. D. Brown [Acta Cryst. (1991), A47, 655-685].                  #
#                                                                            #
# The current version of the core CIF dictionary is obtainable from          #
# ftp://ftp.iucr.org/pub/cif_core.dic.                                       #
#                                                                            #
# Software is freely available for graphical display of the structure(s)     #
# in this CIF. For information consult the CIF software page                 #
# http://www.iucr.org/resources/cif/software.                                #
#                                                                            #
# This file may be used for bona fide research purposes within the           #
# scientific community so long as proper attribution is given to the journal # 
# article from which it was obtained.                                        #
#                                                                            #
##############################################################################
data_I
_audit_creation_method     SHELXL97
_chemical_name_systematic
;
Bis(\m-3,5-dimethyl-4<i>H</i>-1,2,4-triazol-4-amine-
\k^2^<i>N</i>^1^:<i>N</i>^2^)bis[bis(thiocyanato-\k<i>N</i>)zinc]--
bis(3,5-dimethyl-4<i>H</i>-1,2,4-triazol-4-amine-
\k<i>N</i>^1^)bis(thiocyanato-\k<i>N</i>)zinc (1/2)
;
_chemical_name_common     ?
_chemical_formula_moiety     'C12 H16 N12 S4 Zn2, 2(C10 H16 N10 S2 Zn)'
_chemical_formula_sum     'C32 H48 N32 S8 Zn4'
_chemical_formula_iupac
                        '[Zn2 (N C S)4 (C4 H8 N4)2], 2[Zn (N C S)2 (C4 H8 N4)2]'
_chemical_formula_weight     1399.08
_chemical_melting_point     ?
_symmetry_cell_setting     triclinic
_symmetry_space_group_name_H-M     'P -1'
_symmetry_space_group_name_HALL     '-P 1'
loop_
    _symmetry_equiv_pos_as_xyz
    'x, y, z'
    '-x, -y, -z'
_cell_length_a     8.7665(8)
_cell_length_b     9.3100(5)
_cell_length_c     20.661(3)
_cell_angle_alpha     92.560(9)
_cell_angle_beta     95.926(2)
_cell_angle_gamma     115.427(6)
_cell_volume     1507.3(3)
_cell_formula_units_Z     1
_cell_measurement_reflns_used     5140
_cell_measurement_theta_min     3.05
_cell_measurement_theta_max     25.35
_cell_measurement_temperature     223(2)
_exptl_crystal_description     block
_exptl_crystal_colour     colourless
_exptl_crystal_size_max     0.34
_exptl_crystal_size_mid     0.30
_exptl_crystal_size_min     0.14
_exptl_crystal_density_diffrn     1.541
_exptl_crystal_density_meas     ?
_exptl_crystal_density_method     'not measured'
_exptl_crystal_F_000     712
_exptl_absorpt_coefficient_mu     1.905
_exptl_absorpt_correction_type     multi-scan
_exptl_absorpt_process_details     '(REQAB; Jacobson, 1998)'
_exptl_absorpt_correction_T_min     0.564
_exptl_absorpt_correction_T_max     0.776
_exptl_special_details     ?
_diffrn_ambient_temperature     223(2)
_diffrn_radiation_type     MoK\a
_diffrn_radiation_wavelength     0.71070
_diffrn_radiation_source     'fine-focus sealed tube'
_diffrn_radiation_monochromator     graphite
_diffrn_measurement_device_type     'Rigaku Mercury CCD'
_diffrn_measurement_method     '\w'
_diffrn_detector_area_resol_mean     7.31
_diffrn_reflns_number     14831
_diffrn_reflns_av_R_equivalents     0.0338
_diffrn_reflns_av_sigmaI/netI     0.0436
_diffrn_reflns_theta_min     3.05
_diffrn_reflns_theta_max     25.35
_diffrn_reflns_theta_full     25.35
_diffrn_measured_fraction_theta_max     0.991
_diffrn_measured_fraction_theta_full     0.991
_diffrn_reflns_limit_h_min     -10
_diffrn_reflns_limit_h_max     10
_diffrn_reflns_limit_k_min     -11
_diffrn_reflns_limit_k_max     11
_diffrn_reflns_limit_l_min     -22
_diffrn_reflns_limit_l_max     24
_diffrn_standards_number     0
_diffrn_standards_interval_count     0
_diffrn_standards_interval_time     0
_diffrn_standards_decay_%     0
_refine_special_details
;
Refinement of <i>F</i>^2^ against ALL reflections. The weighted <i>R</i>-factor
<i>wR</i> and goodness of fit <i>S</i> are based on <i>F</i>^2^, conventional
<i>R</i>-factors <i>R</i> are based on <i>F</i>, with <i>F</i> set to zero for
negative <i>F</i>^2^. The threshold expression of <i>F</i>^2^ >
\s(<i>F</i>^2^) is used only for calculating <i>R</i>-factors(gt) <i>etc</i>.
and is not relevant to the choice of reflections for refinement.
<i>R</i>-factors based on <i>F</i>^2^ are statistically about twice as large
as those based on <i>F</i>, and <i>R</i>- factors based on ALL data will be
even larger.
;
_reflns_number_total     5484
_reflns_number_gt     4550
_reflns_threshold_expression     I>2sigma(I)
_refine_ls_structure_factor_coef     Fsqd
_refine_ls_matrix_type     full
_refine_ls_R_factor_all     0.0569
_refine_ls_R_factor_gt     0.0421
_refine_ls_wR_factor_gt     0.0823
_refine_ls_wR_factor_ref     0.0903
_refine_ls_goodness_of_fit_ref     1.042
_refine_ls_restrained_S_all     1.045
_refine_ls_number_reflns     5484
_refine_ls_number_parameters     387
_refine_ls_number_restraints     30
_refine_ls_hydrogen_treatment     mixed
_refine_ls_weighting_scheme     calc
_refine_ls_weighting_details
              'w=1/[\s^2^(Fo^2^)+(0.0309P)^2^+1.5778P] where P=(Fo^2^+2Fc^2^)/3'
_atom_sites_solution_hydrogens     geom
_atom_sites_solution_primary     direct
_atom_sites_solution_secondary     difmap
_refine_ls_shift/su_max     0.000
_refine_ls_shift/su_mean     0.000
_refine_diff_density_max     0.550
_refine_diff_density_min     -0.360
_refine_ls_extinction_method     none
_refine_ls_extinction_coef     ?
loop_
    _atom_type_symbol
    _atom_type_description
    _atom_type_scat_dispersion_real
    _atom_type_scat_dispersion_imag
    _atom_type_scat_source
    'C' 'C' 0.0033 0.0016
                         'International Tables Vol C Tables 4.2.6.8 and 6.1.1.4'
    'H' 'H' 0.0000 0.0000
                         'International Tables Vol C Tables 4.2.6.8 and 6.1.1.4'
    'N' 'N' 0.0061 0.0033
                         'International Tables Vol C Tables 4.2.6.8 and 6.1.1.4'
    'S' 'S' 0.1246 0.1234
                         'International Tables Vol C Tables 4.2.6.8 and 6.1.1.4'
    'Zn' 'Zn' 0.2839 1.4301
                         'International Tables Vol C Tables 4.2.6.8 and 6.1.1.4'
_computing_data_collection     'CrystalClear (Rigaku, 2000)'
_computing_cell_refinement     'CrystalClear (Rigaku, 2000)'
_computing_data_reduction     'CrystalClear (Rigaku, 2000)'
_computing_structure_solution     'SHELXS97 (Sheldrick, 2008)'
_computing_structure_refinement     'SHELXL97 (Sheldrick, 2008)'
_computing_molecular_graphics     'SHELXTL (Sheldrick, 2008)'
_computing_publication_material     'SHELXTL (Sheldrick, 2008)'
loop_
    _atom_site_type_symbol
    _atom_site_label
    _atom_site_fract_x
    _atom_site_fract_y
    _atom_site_fract_z
    _atom_site_U_iso_or_equiv
    _atom_site_adp_type
    _atom_site_calc_flag
    _atom_site_refinement_flags
    _atom_site_occupancy
    _atom_site_symmetry_multiplicity
    _atom_site_disorder_assembly
    _atom_site_disorder_group
    Zn Zn1 0.41245(5) 0.63167(5) 0.031974(19) 0.03212(12) Uani d . 1 1 . .
    Zn Zn2 0.54622(5) 0.17586(5) 0.34171(2) 0.03310(12) Uani d . 1 1 B .
    S S1A -0.0157(7) 0.7863(17) 0.0518(4) 0.065(2) Uani d PDU 0.57(3) 1 A 1
    C C5A 0.1191(16) 0.7222(15) 0.0350(8) 0.0438(11) Uani d PD 0.57(3) 1 A 1
    S S1B 0.032(2) 0.858(2) 0.0278(11) 0.087(5) Uani d PDU 0.43(3) 1 A 2
    C C5B 0.143(2) 0.7546(19) 0.0296(10) 0.0438(11) Uani d PD 0.43(3) 1 A 2
    S S3A 0.786(2) 0.3793(9) 0.5571(3) 0.110(3) Uani d PDU 0.63(3) 1 B 1
    C C15A 0.7285(16) 0.3210(15) 0.4808(4) 0.0438(11) Uani d PD 0.63(3) 1 B 1
    S S3B 0.717(2) 0.397(2) 0.5555(7) 0.111(6) Uani d PDU 0.37(3) 1 B 2
    C C15B 0.690(3) 0.329(3) 0.4793(7) 0.0438(11) Uani d PD 0.37(3) 1 B 2
    S S2 0.82933(14) 0.97029(14) 0.20364(5) 0.0594(3) Uani d . 1 1 . .
    S S4 0.80473(14) 0.52143(13) 0.18706(6) 0.0549(3) Uani d . 1 1 . .
    N N1 0.3658(3) 0.4141(3) 0.06001(13) 0.0294(6) Uani d . 1 1 . .
    N N2 0.4699(3) 0.3396(3) 0.04834(13) 0.0318(6) Uani d . 1 1 . .
    N N3 0.3122(3) 0.2214(3) 0.12156(13) 0.0305(6) Uani d . 1 1 . .
    N N4 0.2470(4) 0.1121(4) 0.16740(15) 0.0408(7) Uani d D 1 1 . .
    N N5 0.2201(4) 0.6795(4) 0.02509(17) 0.0471(8) Uani d D 1 1 . .
    N N6 0.5860(4) 0.7776(4) 0.10139(16) 0.0439(8) Uani d . 1 1 . .
    N N7 0.5476(3) -0.0370(3) 0.33052(14) 0.0323(7) Uani d . 1 1 . .
    N N8 0.6787(4) -0.0591(4) 0.36615(14) 0.0384(7) Uani d . 1 1 . .
    N N9 0.5265(4) -0.2668(3) 0.29609(14) 0.0329(7) Uani d . 1 1 . .
    N N10 0.4718(4) -0.4100(4) 0.25494(17) 0.0421(8) Uani d D 1 1 . .
    N N11 0.3205(3) 0.1727(3) 0.35209(13) 0.0327(7) Uani d . 1 1 . .
    N N12 0.2521(4) 0.2503(3) 0.31036(13) 0.0343(7) Uani d . 1 1 . .
    N N13 0.1194(3) 0.1971(3) 0.39608(13) 0.0292(6) Uani d . 1 1 . .
    N N14 0.0123(4) 0.1907(4) 0.44340(15) 0.0401(7) Uani d D 1 1 . .
    N N15 0.6844(4) 0.2796(4) 0.42611(16) 0.0474(8) Uani d D 1 1 . .
    N N16 0.6258(4) 0.3019(4) 0.27023(16) 0.0446(8) Uani d . 1 1 . .
    C C1 0.4354(4) 0.2233(4) 0.08645(16) 0.0326(8) Uani d . 1 1 . .
    C C2 0.2705(4) 0.3398(4) 0.10392(15) 0.0286(7) Uani d . 1 1 . .
    C C3 0.5138(5) 0.1114(4) 0.09104(19) 0.0443(9) Uani d . 1 1 . .
    H H3A 0.4279 0.0037 0.0764 0.066 Uiso calc R 1 1 . .
    H H3B 0.5608 0.1156 0.1361 0.066 Uiso calc R 1 1 . .
    H H3C 0.6041 0.1413 0.0637 0.066 Uiso calc R 1 1 . .
    C C4 0.1382(5) 0.3744(5) 0.12993(18) 0.0405(9) Uani d . 1 1 . .
    H H4C 0.1100 0.4433 0.1022 0.061 Uiso calc R 1 1 . .
    H H4D 0.1804 0.4274 0.1739 0.061 Uiso calc R 1 1 . .
    H H4E 0.0371 0.2752 0.1308 0.061 Uiso calc R 1 1 . .
    C C6 0.6884(5) 0.8569(4) 0.14333(19) 0.0374(8) Uani d . 1 1 A .
    C C7 0.6631(5) -0.1990(4) 0.34402(18) 0.0395(9) Uani d . 1 1 . .
    C C8 0.4587(4) -0.1629(4) 0.28850(16) 0.0312(8) Uani d . 1 1 . .
    C C9 0.7755(6) -0.2747(6) 0.3658(2) 0.0694(14) Uani d . 1 1 . .
    H H9A 0.8615 -0.2061 0.4012 0.104 Uiso calc R 1 1 . .
    H H9B 0.8305 -0.2903 0.3295 0.104 Uiso calc R 1 1 . .
    H H9C 0.7079 -0.3773 0.3810 0.104 Uiso calc R 1 1 . .
    C C10 0.3097(5) -0.1893(5) 0.2399(2) 0.0510(11) Uani d . 1 1 . .
    H H10C 0.2944 -0.0922 0.2395 0.077 Uiso calc R 1 1 . .
    H H10D 0.2083 -0.2753 0.2516 0.077 Uiso calc R 1 1 . .
    H H10E 0.3293 -0.2177 0.1968 0.077 Uiso calc R 1 1 . .
    C C11 0.1301(4) 0.2624(4) 0.33821(16) 0.0286(7) Uani d . 1 1 . .
    C C12 0.2390(4) 0.1428(4) 0.40368(17) 0.0317(8) Uani d . 1 1 . .
    C C13 0.0177(5) 0.3329(5) 0.31128(17) 0.0406(9) Uani d . 1 1 . .
    H H13A 0.0787 0.4160 0.2843 0.061 Uiso calc R 1 1 . .
    H H13B -0.0168 0.3785 0.3469 0.061 Uiso calc R 1 1 . .
    H H13C -0.0825 0.2505 0.2850 0.061 Uiso calc R 1 1 . .
    C C14 0.2714(5) 0.0639(5) 0.4602(2) 0.0513(11) Uani d . 1 1 . .
    H H14C 0.3331 0.0038 0.4482 0.077 Uiso calc R 1 1 . .
    H H14D 0.1638 -0.0082 0.4734 0.077 Uiso calc R 1 1 . .
    H H14E 0.3388 0.1440 0.4962 0.077 Uiso calc R 1 1 . .
    C C16 0.7019(4) 0.3929(4) 0.23544(18) 0.0351(8) Uani d . 1 1 B .
    H HW1 0.139(3) 0.046(4) 0.1524(17) 0.042 Uiso d D 1 1 . .
    H HW2 0.238(5) 0.164(4) 0.2027(13) 0.042 Uiso d D 1 1 . .
    H HW3 0.441(5) -0.481(4) 0.2816(15) 0.042 Uiso d D 1 1 . .
    H HW4 0.558(3) -0.405(4) 0.2359(17) 0.042 Uiso d D 1 1 . .
    H HW5 -0.091(3) 0.127(4) 0.4243(17) 0.042 Uiso d D 1 1 . .
    H HW6 0.036(5) 0.290(3) 0.4554(18) 0.042 Uiso d D 1 1 . .
loop_
    _atom_site_aniso_label
    _atom_site_aniso_U_11
    _atom_site_aniso_U_22
    _atom_site_aniso_U_33
    _atom_site_aniso_U_12
    _atom_site_aniso_U_13
    _atom_site_aniso_U_23
    Zn1 0.0362(2) 0.0312(2) 0.0369(2) 0.02067(19) 0.01070(18) 0.00640(17)
    Zn2 0.0314(2) 0.0340(2) 0.0403(2) 0.01972(19) 0.00779(18) 0.00290(18)
    S1A 0.0510(18) 0.081(4) 0.077(3) 0.047(2) -0.0059(19) -0.026(3)
    C5A 0.034(3) 0.041(2) 0.055(2) 0.017(2) 0.0000(18) -0.0045(19)
    S1B 0.078(5) 0.085(7) 0.111(8) 0.067(6) -0.048(6) -0.056(6)
    C5B 0.034(3) 0.041(2) 0.055(2) 0.017(2) 0.0000(18) -0.0045(19)
    S3A 0.182(8) 0.066(2) 0.046(2) 0.030(4) -0.021(3) -0.0143(17)
    C15A 0.034(3) 0.041(2) 0.055(2) 0.017(2) 0.0000(18) -0.0045(19)
    S3B 0.116(7) 0.085(7) 0.067(5) -0.018(4) 0.038(4) -0.033(4)
    C15B 0.034(3) 0.041(2) 0.055(2) 0.017(2) 0.0000(18) -0.0045(19)
    S2 0.0541(6) 0.0548(7) 0.0472(6) 0.0039(5) 0.0093(5) -0.0087(5)
    S4 0.0566(7) 0.0515(6) 0.0570(7) 0.0211(5) 0.0149(5) 0.0211(5)
    N1 0.0330(15) 0.0278(15) 0.0312(15) 0.0160(13) 0.0072(12) 0.0035(12)
    N2 0.0374(16) 0.0299(15) 0.0337(16) 0.0195(13) 0.0074(13) 0.0031(13)
    N3 0.0359(16) 0.0276(15) 0.0283(15) 0.0133(13) 0.0062(13) 0.0065(12)
    N4 0.0488(19) 0.0378(18) 0.0341(18) 0.0158(16) 0.0101(16) 0.0085(14)
    N5 0.0395(18) 0.051(2) 0.063(2) 0.0297(17) 0.0105(16) 0.0110(17)
    N6 0.0486(19) 0.0391(18) 0.0459(19) 0.0225(16) 0.0027(17) -0.0032(16)
    N7 0.0350(16) 0.0318(16) 0.0379(17) 0.0216(14) 0.0051(13) 0.0070(13)
    N8 0.0424(17) 0.0438(18) 0.0373(17) 0.0281(15) 0.0006(14) -0.0003(14)
    N9 0.0368(16) 0.0293(15) 0.0369(16) 0.0184(13) 0.0055(14) 0.0043(13)
    N10 0.047(2) 0.0292(17) 0.054(2) 0.0193(16) 0.0073(16) 0.0054(15)
    N11 0.0351(16) 0.0395(17) 0.0342(16) 0.0253(14) 0.0075(13) 0.0078(13)
    N12 0.0366(16) 0.0415(17) 0.0335(16) 0.0243(14) 0.0082(13) 0.0059(13)
    N13 0.0236(14) 0.0370(16) 0.0296(15) 0.0140(13) 0.0094(12) 0.0067(12)
    N14 0.0337(17) 0.052(2) 0.0390(18) 0.0202(17) 0.0140(14) 0.0058(16)
    N15 0.0370(17) 0.054(2) 0.052(2) 0.0229(16) -0.0020(16) -0.0105(17)
    N16 0.0428(18) 0.0456(19) 0.053(2) 0.0238(16) 0.0151(16) 0.0129(17)
    C1 0.040(2) 0.0259(17) 0.0331(19) 0.0150(16) 0.0073(16) 0.0042(15)
    C2 0.0316(18) 0.0267(17) 0.0248(17) 0.0108(15) 0.0025(14) -0.0006(14)
    C3 0.064(3) 0.038(2) 0.044(2) 0.032(2) 0.017(2) 0.0111(17)
    C4 0.042(2) 0.046(2) 0.041(2) 0.0237(18) 0.0148(17) 0.0091(17)
    C6 0.043(2) 0.0328(19) 0.041(2) 0.0175(18) 0.0173(19) 0.0079(17)
    C7 0.044(2) 0.042(2) 0.040(2) 0.0264(19) 0.0041(18) 0.0049(17)
    C8 0.0326(18) 0.0298(18) 0.0367(19) 0.0173(16) 0.0095(15) 0.0084(16)
    C9 0.075(3) 0.070(3) 0.079(3) 0.056(3) -0.023(3) -0.012(3)
    C10 0.048(2) 0.037(2) 0.069(3) 0.0246(19) -0.011(2) 0.003(2)
    C11 0.0298(17) 0.0305(18) 0.0291(18) 0.0173(15) 0.0013(14) 0.0021(14)
    C12 0.0267(17) 0.0367(19) 0.037(2) 0.0172(16) 0.0074(15) 0.0097(16)
    C13 0.043(2) 0.054(2) 0.035(2) 0.0311(19) 0.0023(17) 0.0040(17)
    C14 0.048(2) 0.065(3) 0.053(3) 0.033(2) 0.015(2) 0.029(2)
    C16 0.0323(19) 0.037(2) 0.042(2) 0.0225(17) 0.0021(17) -0.0013(17)
_geom_special_details
;
All e.s.d.'s (except the e.s.d. in the dihedral angle between two l.s. planes)
are estimated using the full covariance matrix. The cell e.s.d.'s are taken
into account individually in the estimation of e.s.d.'s in distances, angles
and torsion angles; correlations between e.s.d.'s in cell parameters are only
used when they are defined by crystal symmetry. An approximate (isotropic)
treatment of cell e.s.d.'s is used for estimating e.s.d.'s involving l.s.
planes.
;
loop_
    _geom_bond_atom_site_label_1
    _geom_bond_atom_site_label_2
    _geom_bond_site_symmetry_2
    _geom_bond_distance
    _geom_bond_publ_flag
    Zn1 N5 . 1.914(3) yes
    Zn1 N6 . 1.954(3) yes
    Zn1 N2 2_665 2.011(3) yes
    Zn1 N1 . 2.012(3) yes
    Zn2 N16 . 1.926(3) yes
    Zn2 N15 . 1.962(3) yes
    Zn2 N7 . 1.990(3) yes
    Zn2 N11 . 2.000(3) yes
    S1A C5A . 1.595(10) ?
    C5A N5 . 1.147(10) ?
    S1B C5B . 1.629(12) ?
    C5B N5 . 1.173(12) ?
    S3A C15A . 1.600(9) ?
    C15A N15 . 1.147(8) ?
    S3B C15B . 1.626(13) ?
    C15B N15 . 1.158(12) ?
    S2 C6 . 1.624(4) ?
    S4 C16 . 1.615(4) ?
    N1 C2 . 1.310(4) ?
    N1 N2 . 1.395(4) ?
    N2 C1 . 1.315(4) ?
    N2 Zn1 2_665 2.011(3) ?
    N3 C2 . 1.355(4) ?
    N3 C1 . 1.357(4) ?
    N3 N4 . 1.399(4) ?
    N4 HW1 . 0.889(18) ?
    N4 HW2 . 0.882(18) ?
    N6 C6 . 1.147(5) ?
    N7 C8 . 1.312(4) ?
    N7 N8 . 1.395(4) ?
    N8 C7 . 1.305(4) ?
    N9 C8 . 1.342(4) ?
    N9 C7 . 1.365(5) ?
    N9 N10 . 1.413(4) ?
    N10 HW3 . 0.853(18) ?
    N10 HW4 . 0.868(18) ?
    N11 C12 . 1.318(4) ?
    N11 N12 . 1.395(4) ?
    N12 C11 . 1.309(4) ?
    N13 C12 . 1.344(4) ?
    N13 C11 . 1.359(4) ?
    N13 N14 . 1.410(4) ?
    N14 HW5 . 0.879(18) ?
    N14 HW6 . 0.871(18) ?
    N16 C16 . 1.161(4) ?
    C1 C3 . 1.475(5) ?
    C2 C4 . 1.474(5) ?
    C3 H3A . 0.9700 ?
    C3 H3B . 0.9700 ?
    C3 H3C . 0.9700 ?
    C4 H4C . 0.9700 ?
    C4 H4D . 0.9700 ?
    C4 H4E . 0.9700 ?
    C7 C9 . 1.485(5) ?
    C8 C10 . 1.485(5) ?
    C9 H9A . 0.9700 ?
    C9 H9B . 0.9700 ?
    C9 H9C . 0.9700 ?
    C10 H10C . 0.9700 ?
    C10 H10D . 0.9700 ?
    C10 H10E . 0.9700 ?
    C11 C13 . 1.478(5) ?
    C12 C14 . 1.474(5) ?
    C13 H13A . 0.9700 ?
    C13 H13B . 0.9700 ?
    C13 H13C . 0.9700 ?
    C14 H14C . 0.9700 ?
    C14 H14D . 0.9700 ?
    C14 H14E . 0.9700 ?
loop_
    _geom_angle_atom_site_label_1
    _geom_angle_atom_site_label_2
    _geom_angle_atom_site_label_3
    _geom_angle_site_symmetry_1
    _geom_angle_site_symmetry_3
    _geom_angle
    _geom_angle_publ_flag
    N5 Zn1 N6 . . 109.04(14) yes
    N5 Zn1 N2 . 2_665 115.00(13) yes
    N6 Zn1 N2 . 2_665 105.22(12) yes
    N5 Zn1 N1 . . 114.77(12) yes
    N6 Zn1 N1 . . 103.49(12) yes
    N2 Zn1 N1 2_665 . 108.28(11) yes
    N16 Zn2 N15 . . 112.81(14) yes
    N16 Zn2 N7 . . 112.84(13) yes
    N15 Zn2 N7 . . 106.15(13) yes
    N16 Zn2 N11 . . 105.92(12) yes
    N15 Zn2 N11 . . 103.13(12) yes
    N7 Zn2 N11 . . 115.73(11) yes
    N5 C5A S1A . . 177.3(14) ?
    N5 C5B S1B . . 174.2(18) ?
    N15 C15A S3A . . 178.8(7) ?
    N15 C15B S3B . . 174.4(13) ?
    C2 N1 N2 . . 108.0(3) ?
    C2 N1 Zn1 . . 127.6(2) ?
    N2 N1 Zn1 . . 122.2(2) ?
    C1 N2 N1 . . 107.5(3) ?
    C1 N2 Zn1 . 2_665 127.7(2) ?
    N1 N2 Zn1 . 2_665 122.1(2) ?
    C2 N3 C1 . . 108.1(3) ?
    C2 N3 N4 . . 129.1(3) ?
    C1 N3 N4 . . 122.8(3) ?
    N3 N4 HW1 . . 108(2) ?
    N3 N4 HW2 . . 109(2) ?
    HW1 N4 HW2 . . 103(3) ?
    C5A N5 Zn1 . . 164.9(8) ?
    C5B N5 Zn1 . . 158.6(10) ?
    C6 N6 Zn1 . . 176.7(3) ?
    C8 N7 N8 . . 108.9(3) ?
    C8 N7 Zn2 . . 132.1(2) ?
    N8 N7 Zn2 . . 118.4(2) ?
    C7 N8 N7 . . 106.2(3) ?
    C8 N9 C7 . . 107.5(3) ?
    C8 N9 N10 . . 123.4(3) ?
    C7 N9 N10 . . 128.7(3) ?
    N9 N10 HW3 . . 103(3) ?
    N9 N10 HW4 . . 108(3) ?
    HW3 N10 HW4 . . 114(4) ?
    C12 N11 N12 . . 108.5(3) ?
    C12 N11 Zn2 . . 128.6(2) ?
    N12 N11 Zn2 . . 120.5(2) ?
    C11 N12 N11 . . 106.4(3) ?
    C12 N13 C11 . . 107.6(3) ?
    C12 N13 N14 . . 123.5(3) ?
    C11 N13 N14 . . 128.8(3) ?
    N13 N14 HW5 . . 105(2) ?
    N13 N14 HW6 . . 106(3) ?
    HW5 N14 HW6 . . 118(4) ?
    C15A N15 Zn2 . . 163.6(7) ?
    C15B N15 Zn2 . . 148.3(11) ?
    C16 N16 Zn2 . . 167.0(3) ?
    N2 C1 N3 . . 108.2(3) ?
    N2 C1 C3 . . 127.0(3) ?
    N3 C1 C3 . . 124.7(3) ?
    N1 C2 N3 . . 108.2(3) ?
    N1 C2 C4 . . 127.1(3) ?
    N3 C2 C4 . . 124.7(3) ?
    C1 C3 H3A . . 109.5 ?
    C1 C3 H3B . . 109.5 ?
    H3A C3 H3B . . 109.5 ?
    C1 C3 H3C . . 109.5 ?
    H3A C3 H3C . . 109.5 ?
    H3B C3 H3C . . 109.5 ?
    C2 C4 H4C . . 109.5 ?
    C2 C4 H4D . . 109.5 ?
    H4C C4 H4D . . 109.5 ?
    C2 C4 H4E . . 109.5 ?
    H4C C4 H4E . . 109.5 ?
    H4D C4 H4E . . 109.5 ?
    N6 C6 S2 . . 178.4(4) ?
    N8 C7 N9 . . 109.4(3) ?
    N8 C7 C9 . . 126.4(4) ?
    N9 C7 C9 . . 124.2(3) ?
    N7 C8 N9 . . 108.1(3) ?
    N7 C8 C10 . . 127.2(3) ?
    N9 C8 C10 . . 124.7(3) ?
    C7 C9 H9A . . 109.5 ?
    C7 C9 H9B . . 109.5 ?
    H9A C9 H9B . . 109.5 ?
    C7 C9 H9C . . 109.5 ?
    H9A C9 H9C . . 109.5 ?
    H9B C9 H9C . . 109.5 ?
    C8 C10 H10C . . 109.5 ?
    C8 C10 H10D . . 109.5 ?
    H10C C10 H10D . . 109.5 ?
    C8 C10 H10E . . 109.5 ?
    H10C C10 H10E . . 109.5 ?
    H10D C10 H10E . . 109.5 ?
    N12 C11 N13 . . 109.4(3) ?
    N12 C11 C13 . . 126.1(3) ?
    N13 C11 C13 . . 124.5(3) ?
    N11 C12 N13 . . 108.0(3) ?
    N11 C12 C14 . . 126.6(3) ?
    N13 C12 C14 . . 125.3(3) ?
    C11 C13 H13A . . 109.5 ?
    C11 C13 H13B . . 109.5 ?
    H13A C13 H13B . . 109.5 ?
    C11 C13 H13C . . 109.5 ?
    H13A C13 H13C . . 109.5 ?
    H13B C13 H13C . . 109.5 ?
    C12 C14 H14C . . 109.5 ?
    C12 C14 H14D . . 109.5 ?
    H14C C14 H14D . . 109.5 ?
    C12 C14 H14E . . 109.5 ?
    H14C C14 H14E . . 109.5 ?
    H14D C14 H14E . . 109.5 ?
    N16 C16 S4 . . 178.7(3) ?
loop_
    _geom_torsion_atom_site_label_1
    _geom_torsion_atom_site_label_2
    _geom_torsion_atom_site_label_3
    _geom_torsion_atom_site_label_4
    _geom_torsion_site_symmetry_1
    _geom_torsion_site_symmetry_2
    _geom_torsion_site_symmetry_3
    _geom_torsion_site_symmetry_4
    _geom_torsion
    _geom_torsion_publ_flag
    N5 Zn1 N1 C2 . . . . -39.3(3) ?
    N6 Zn1 N1 C2 . . . . 79.4(3) ?
    N2 Zn1 N1 C2 2_665 . . . -169.3(3) ?
    N5 Zn1 N1 N2 . . . . 159.6(2) ?
    N6 Zn1 N1 N2 . . . . -81.7(2) ?
    N2 Zn1 N1 N2 2_665 . . . 29.6(3) ?
    C2 N1 N2 C1 . . . . -0.8(3) ?
    Zn1 N1 N2 C1 . . . . 163.5(2) ?
    C2 N1 N2 Zn1 . . . 2_665 162.0(2) ?
    Zn1 N1 N2 Zn1 . . . 2_665 -33.6(3) ?
    N16 Zn2 N7 C8 . . . . -66.9(3) ?
    N15 Zn2 N7 C8 . . . . 169.0(3) ?
    N11 Zn2 N7 C8 . . . . 55.3(3) ?
    N16 Zn2 N7 N8 . . . . 102.7(2) ?
    N15 Zn2 N7 N8 . . . . -21.4(3) ?
    N11 Zn2 N7 N8 . . . . -135.1(2) ?
    C8 N7 N8 C7 . . . . -0.1(4) ?
    Zn2 N7 N8 C7 . . . . -172.0(2) ?
    N16 Zn2 N11 C12 . . . . -159.0(3) ?
    N15 Zn2 N11 C12 . . . . -40.3(3) ?
    N7 Zn2 N11 C12 . . . . 75.2(3) ?
    N16 Zn2 N11 N12 . . . . 1.3(3) ?
    N15 Zn2 N11 N12 . . . . 120.0(2) ?
    N7 Zn2 N11 N12 . . . . -124.6(2) ?
    C12 N11 N12 C11 . . . . -0.7(4) ?
    Zn2 N11 N12 C11 . . . . -164.5(2) ?
    N15 Zn2 N16 C16 . . . . 17.4(14) ?
    N7 Zn2 N16 C16 . . . . -102.9(13) ?
    N11 Zn2 N16 C16 . . . . 129.5(13) ?
    N1 N2 C1 N3 . . . . 0.3(3) ?
    Zn1 N2 C1 N3 2_665 . . . -161.3(2) ?
    N1 N2 C1 C3 . . . . 179.9(3) ?
    Zn1 N2 C1 C3 2_665 . . . 18.3(5) ?
    C2 N3 C1 N2 . . . . 0.2(4) ?
    N4 N3 C1 N2 . . . . -179.5(3) ?
    C2 N3 C1 C3 . . . . -179.3(3) ?
    N4 N3 C1 C3 . . . . 0.9(5) ?
    N2 N1 C2 N3 . . . . 1.0(3) ?
    Zn1 N1 C2 N3 . . . . -162.3(2) ?
    N2 N1 C2 C4 . . . . -178.2(3) ?
    Zn1 N1 C2 C4 . . . . 18.5(5) ?
    C1 N3 C2 N1 . . . . -0.8(3) ?
    N4 N3 C2 N1 . . . . 179.0(3) ?
    C1 N3 C2 C4 . . . . 178.5(3) ?
    N4 N3 C2 C4 . . . . -1.8(5) ?
    N7 N8 C7 N9 . . . . -0.4(4) ?
    N7 N8 C7 C9 . . . . 178.8(4) ?
    C8 N9 C7 N8 . . . . 0.8(4) ?
    N10 N9 C7 N8 . . . . 173.8(3) ?
    C8 N9 C7 C9 . . . . -178.4(4) ?
    N10 N9 C7 C9 . . . . -5.4(6) ?
    N8 N7 C8 N9 . . . . 0.7(4) ?
    Zn2 N7 C8 N9 . . . . 171.0(2) ?
    N8 N7 C8 C10 . . . . -178.8(3) ?
    Zn2 N7 C8 C10 . . . . -8.4(6) ?
    C7 N9 C8 N7 . . . . -0.9(4) ?
    N10 N9 C8 N7 . . . . -174.3(3) ?
    C7 N9 C8 C10 . . . . 178.5(4) ?
    N10 N9 C8 C10 . . . . 5.1(5) ?
    N11 N12 C11 N13 . . . . 0.5(4) ?
    N11 N12 C11 C13 . . . . -178.4(3) ?
    C12 N13 C11 N12 . . . . -0.2(4) ?
    N14 N13 C11 N12 . . . . 176.7(3) ?
    C12 N13 C11 C13 . . . . 178.8(3) ?
    N14 N13 C11 C13 . . . . -4.3(5) ?
    N12 N11 C12 N13 . . . . 0.6(4) ?
    Zn2 N11 C12 N13 . . . . 162.8(2) ?
    N12 N11 C12 C14 . . . . -179.4(4) ?
    Zn2 N11 C12 C14 . . . . -17.2(5) ?
    C11 N13 C12 N11 . . . . -0.3(4) ?
    N14 N13 C12 N11 . . . . -177.4(3) ?
    C11 N13 C12 C14 . . . . 179.7(4) ?
    N14 N13 C12 C14 . . . . 2.6(5) ?
loop_
    _geom_hbond_atom_site_label_D
    _geom_hbond_atom_site_label_H
    _geom_hbond_atom_site_label_A
    _geom_hbond_site_symmetry_A
    _geom_hbond_distance_DH
    _geom_hbond_distance_HA
    _geom_hbond_distance_DA
    _geom_hbond_angle_DHA
    N4 HW1 S2 1_445 0.889(18) 2.83(3) 3.495(3) 133(3)
    N4 HW2 N12 . 0.882(18) 2.31(2) 3.157(4) 162(3)
    N10 HW3 N12 1_545 0.853(18) 2.47(2) 3.251(4) 152(3)
    N10 HW4 S4 1_545 0.868(18) 2.80(2) 3.641(4) 163(3)
    N14 HW5 N8 1_455 0.879(18) 2.20(2) 3.061(4) 167(3)
    N14 HW6 S3A 2_666 0.871(18) 2.83(3) 3.617(9) 151(3)
    N14 HW6 S3B 2_666 0.871(18) 2.83(3) 3.542(18) 140(3)
    C13 H13B S3A 2_666 0.97 2.82 3.458(7) 123.9
data_global
_journal_date_recd_electronic     2011-06-17
_journal_date_accepted     2011-07-12
_journal_name_full     'Acta Crystallographica, Section E'
_journal_year     2011
_journal_volume     67
_journal_issue      8
_journal_page_first     m1100
_journal_page_last     m1101
_journal_paper_category     QM
_journal_coeditor_code     ZQ2110
_publ_contact_author_name     'Dr. Bao-Long Li'
_publ_contact_author_address
;
College of Chemistry, Chemical Engineering and Materials Science
The Key Laboratory of Organic Synthesis of Jiangsu Province
Soochow University,
Suzhou 215123
People's Republic of China
;
_publ_contact_author_email     libaolong@suda.edu.cn
_publ_contact_author_fax     '086 512 65880089'
_publ_contact_author_phone     '086 512 65880324'
_publ_section_title
;\
Bis(\m-3,5-dimethyl-4<i>H</i>-1,2,4-triazol-4-amine-\k^2^<i>N</i>^1^:\
<i>N</i>^2^)bis[bis(thiocyanato-\k<i>N</i>)zinc]--bis(3,5-dimethyl-\
4<i>H</i>-1,2,4-triazol-4-amine-\k<i>N</i>^1^)bis(thiocyanato-\k<i>N</i>)\
zinc (1/2)
;
loop_
    _publ_author_name
    _publ_author_address
    'Hai-Yan Ge'
;
College of Chemical Engineering
Taishan Medical College
Taian 271016
People's Republic of China
;
    'Bao-Long Li'
;
College of Chemistry, Chemical Engineering and Materials Science
The Key Laboratory of Organic Synthesis of Jiangsu Province
Soochow University,
Suzhou 215123
People's Republic of China
;
