# Supplementary material for: Bis(μ-3,5-dimethyl-4H-1,2,4-triazol-4-amine-κ2 N 1:N 2)bis­[bis­(thio­cyanato-κN)zinc]–bis­(3,5-dimethyl-4H-1,2,4-triazol-4-amine-κN 1)bis­(thio­cyanato-κN)zinc (1/2)
Source: Acta Crystallogr Sect E Struct Rep Online. 2011 Jul 16;67(Pt 8):m1100–1. doi: 10.1107/S1600536811027887 (PMC3212172; doi:10.1107/S1600536811027887)
Supplement: Supplementary file 2 [file e-67-m1100-Isup2.hkl]

# 
# h,k,l, Fc-squared, Fo-squared, sigma(Fo-squared) and status flag 
# 
data_I
_shelx_title '  _070522a' 
_shelx_refln_list_code          4 
_shelx_F_calc_maximum      253.24 
_exptl_crystal_F_000       712.00 
_reflns_d_resolution_high  0.8301 
 
loop_ 
 _symmetry_equiv_pos_as_xyz 
 'x, y, z' 
 '-x, -y, -z' 
 
_cell_length_a     8.7665 
_cell_length_b     9.3100 
_cell_length_c    20.6611 
_cell_angle_alpha  92.560 
_cell_angle_beta   95.926 
_cell_angle_gamma 115.427 
 
_shelx_F_squared_multiplier     1.000 
 
loop_ 
 _refln_index_h 
 _refln_index_k 
 _refln_index_l 
 _refln_F_squared_calc 
 _refln_F_squared_meas 
 _refln_F_squared_sigma 
 _refln_observed_status 
   2   0   0       29.27       55.45     10.76 o 
   3   0   0      598.10      600.64     15.74 o 
   4   0   0     1171.81     1281.98     27.99 o 
   5   0   0      404.44      373.89     13.94 o 
   6   0   0        5.62       13.16      6.16 o 
   7   0   0     1393.44     1382.52     64.47 o 
   8   0   0      242.33      216.03     29.17 o 
   9   0   0      250.53      191.96     22.24 o 
  -9   1   0      416.05      389.47     44.95 o 
  -8   1   0        7.66       -6.25      6.25 o 
  -7   1   0        5.32       10.94      3.31 o 
  -6   1   0     1295.03     1286.27     32.47 o 
  -5   1   0     4027.84     3985.56     46.86 o 
  -4   1   0     6018.03     6269.89     76.45 o 
  -3   1   0     3174.79     3025.32     40.21 o 
  -2   1   0     6840.60     6552.03     57.30 o 
   1   1   0      399.67      300.55     15.08 o 
   2   1   0     1611.64     1505.07     21.53 o 
   3   1   0     2040.64     1942.74     32.14 o 
   4   1   0      762.29      759.02     18.80 o 
   5   1   0        2.57       10.52      3.53 o 
   6   1   0       21.30       15.79     11.55 o 
   7   1   0       80.92       65.02     11.50 o 
   8   1   0       36.10       41.60      9.96 o 
 -10   2   0      444.89      457.26     99.95 o 
  -9   2   0     2053.64     2124.79    118.35 o 
  -8   2   0      416.16      417.74     27.37 o 
  -7   2   0     3051.92     3361.33     90.25 o 
  -6   2   0      900.09      891.61     28.07 o 
  -5   2   0        0.88        2.68      6.16 o 
  -4   2   0       61.74       57.49      7.04 o 
  -3   2   0     5539.01     5626.33     48.98 o 
  -2   2   0    10642.40    10644.79     58.82 o 
  -1   2   0    19872.05    19677.84    349.58 o 
   0   2   0    16431.09    16070.52     73.34 o 
   1   2   0     2734.92     2907.44     39.74 o 
   2   2   0       56.98       27.26      3.01 o 
   3   2   0       94.17      103.23      6.58 o 
   4   2   0      542.78      519.22     16.09 o 
   5   2   0      651.44      657.85     20.00 o 
   6   2   0       23.58       27.09      6.04 o 
   7   2   0       33.37       24.01      8.45 o 
   8   2   0      425.55      434.11     53.30 o 
 -10   3   0       10.94       14.23     15.99 o 
  -9   3   0      472.38      518.65     67.75 o 
  -8   3   0        3.10       20.61      9.69 o 
  -7   3   0      222.33      246.49     25.46 o 
  -6   3   0      587.97      560.03     22.19 o 
  -5   3   0      118.71      117.55     10.92 o 
  -4   3   0      547.78      458.41     18.14 o 
  -3   3   0     1763.08     1724.48     43.26 o 
  -2   3   0      211.60      216.12     12.42 o 
  -1   3   0       11.68        3.10      7.43 o 
   0   3   0       78.33       91.20     12.52 o 
   1   3   0       21.88       20.41      8.63 o 
   2   3   0     2566.78     2540.79     40.74 o 
   3   3   0      725.64      699.29     17.92 o 
   4   3   0      869.92      890.26     23.59 o 
   5   3   0      887.57      930.14     30.27 o 
   6   3   0      152.66      158.82     13.49 o 
   7   3   0        3.72        4.25      7.07 o 
 -10   4   0      292.18      263.25     26.89 o 
  -9   4   0      385.42      340.60     44.91 o 
  -8   4   0      141.82      162.80     29.15 o 
  -7   4   0      337.44      344.12     26.89 o 
  -6   4   0      247.45      266.60     18.85 o 
  -5   4   0     2060.77     2101.19     36.01 o 
  -4   4   0     2736.89     2778.41     40.31 o 
  -3   4   0       13.57       34.09      6.81 o 
  -2   4   0     1499.60     1372.75     27.58 o 
  -1   4   0     2606.61     2480.11     39.81 o 
   0   4   0     1703.65     1639.76     29.00 o 
   1   4   0     3164.25     2986.92     35.21 o 
   3   4   0      617.38      616.13     18.05 o 
   4   4   0      372.54      395.46     20.28 o 
   5   4   0      656.99      676.27     37.83 o 
   6   4   0     1534.03     1313.85     78.89 o 
 -10   5   0        0.20        9.99     18.50 o 
  -9   5   0       68.63       82.86     22.30 o 
  -8   5   0      107.68       85.30     20.81 o 
  -7   5   0     2936.51     2946.21    156.80 o 
  -6   5   0      127.72      144.73     19.36 o 
  -5   5   0     2860.92     2806.23     49.13 o 
  -4   5   0     8396.03     8866.52     89.00 o 
  -3   5   0     3666.09     3786.01     59.74 o 
  -2   5   0      123.80      101.15      9.67 o 
  -1   5   0      214.66      223.48     12.51 o 
   0   5   0     4296.03     4237.42     48.23 o 
   1   5   0     6594.96     6797.31     82.56 o 
   2   5   0     2823.61     2793.95     42.09 o 
   3   5   0      952.99      989.25     30.71 o 
   4   5   0      782.69      796.57     29.61 o 
   5   5   0      105.10      122.97     48.50 o 
   6   5   0       12.68       24.56     18.82 o 
 -10   6   0       55.62       47.82     14.73 o 
  -9   6   0     1373.34     1461.29    195.67 o 
  -8   6   0      763.81      833.99     56.61 o 
  -7   6   0     1090.75     1030.03     69.65 o 
  -6   6   0       16.47       17.45      5.97 o 
  -5   6   0       93.55       98.57     18.58 o 
  -4   6   0     3502.39     3565.37     80.95 o 
  -3   6   0      490.51      456.20     26.18 o 
  -2   6   0     2218.68     2160.29     40.27 o 
  -1   6   0      872.00      820.76     26.54 o 
   0   6   0     1495.20     1525.59     41.00 o 
   1   6   0       78.90       75.70     15.25 o 
   2   6   0       10.67        6.78      5.96 o 
   3   6   0       60.09       59.16     10.29 o 
   4   6   0       43.64       21.76     13.47 o 
   5   6   0      326.92      367.07     48.68 o 
 -10   7   0       82.31      100.43     24.26 o 
  -9   7   0      396.62      380.37     46.70 o 
  -8   7   0      947.56      954.13     56.98 o 
  -7   7   0     1021.16      938.78     51.68 o 
  -6   7   0     1411.84     1356.07     60.08 o 
  -5   7   0     2835.13     2781.89     57.44 o 
  -4   7   0      554.29      513.91     23.48 o 
  -3   7   0      224.21      241.87     17.28 o 
  -2   7   0       56.67       53.52     11.01 o 
  -1   7   0      495.24      476.32     28.92 o 
   0   7   0      533.40      519.50     27.59 o 
   1   7   0        4.49        9.24      4.89 o 
   2   7   0      166.69      163.13     17.65 o 
   3   7   0        1.69       26.08     11.27 o 
   4   7   0        6.55       16.28     17.32 o 
  -9   8   0      894.67      956.55    103.48 o 
  -8   8   0      137.31      134.31     64.68 o 
  -7   8   0      283.16      252.73     36.66 o 
  -6   8   0      119.60      161.98     30.11 o 
  -5   8   0       18.15       20.83     18.55 o 
  -4   8   0      139.92      140.12     23.13 o 
  -3   8   0      162.99      149.57     17.66 o 
  -2   8   0       27.89       21.21      5.68 o 
  -1   8   0        8.32       17.71      7.00 o 
   0   8   0       33.35       27.60      7.03 o 
   1   8   0       41.30       22.70      7.35 o 
   2   8   0      128.01       96.93     46.84 o 
   3   8   0        2.04       20.89     20.50 o 
  -9   9   0        1.10      -19.78     20.78 o 
  -8   9   0       54.45       42.56     19.26 o 
  -7   9   0       98.04       54.65     17.68 o 
  -6   9   0      234.49      207.75     38.37 o 
  -5   9   0      101.01       66.96     17.35 o 
  -4   9   0       20.30        7.04     17.57 o 
  -3   9   0       46.26       48.55     11.53 o 
  -2   9   0       23.27       33.47     16.48 o 
  -1   9   0      626.78      655.09     61.48 o 
   0   9   0      416.42      443.23     48.72 o 
   1   9   0       27.00       69.69     26.61 o 
  -8  10   0      107.80      103.71     31.58 o 
  -7  10   0       12.41       49.05     14.32 o 
  -6  10   0       34.98       44.04     19.71 o 
  -5  10   0      406.63      351.91     49.17 o 
  -4  10   0      640.24      564.21     45.04 o 
  -3  10   0     1035.67     1066.57     67.43 o 
  -2  10   0      758.44      922.74    136.81 o 
  -1  10   0      259.51      261.28     27.78 o 
   0  10   0       11.94       45.82     21.19 o 
  -6  11   0      136.97      125.46     28.46 o 
  -5  11   0       38.50       42.28     26.29 o 
  -4  11   0      236.23      195.99     35.01 o 
  -3  11   0       32.98       50.81     21.72 o 
   3 -11   1        0.68       12.16     17.48 o 
   4 -11   1      186.42      160.23     28.56 o 
   5 -11   1      111.74      109.74     24.56 o 
   6 -11   1      166.47      153.06     28.27 o 
   0 -10   1       52.06      -18.24     22.32 o 
   1 -10   1      285.35      246.79     27.27 o 
   2 -10   1      819.17      867.91     62.88 o 
   3 -10   1      282.01      382.32     47.59 o 
   4 -10   1       31.54       25.79     16.95 o 
   5 -10   1        4.20        6.19     15.54 o 
   6 -10   1      104.63       63.10     20.07 o 
   7 -10   1     1359.08     1382.82     66.78 o 
   8 -10   1     1061.50      988.41     74.72 o 
  -2  -9   1      305.88      211.98     45.99 o 
  -1  -9   1       53.92       11.92     13.28 o 
   0  -9   1        0.91        3.03     12.11 o 
   1  -9   1      256.13      189.86     31.14 o 
   2  -9   1      642.52      619.17     34.23 o 
   3  -9   1      471.07      459.95     45.78 o 
   4  -9   1     2275.05     2318.18    121.40 o 
   5  -9   1     2885.62     2901.61    168.03 o 
   6  -9   1      282.93      317.59     38.73 o 
   7  -9   1      101.98      108.31     34.95 o 
   8  -9   1        6.51       26.32     14.71 o 
   9  -9   1       72.08      102.20     22.08 o 
  -3  -8   1       17.99       23.38     21.70 o 
  -2  -8   1       83.25       47.67     20.11 o 
  -1  -8   1      233.44      229.84     41.58 o 
   0  -8   1      911.40      937.50     49.83 o 
   1  -8   1     1101.57     1153.49     50.96 o 
   2  -8   1      470.85      450.46     24.44 o 
   3  -8   1        9.11       20.72      8.08 o 
   4  -8   1       96.44       43.95     24.60 o 
   5  -8   1        3.86       -5.21     16.33 o 
   6  -8   1       89.54       70.54     17.74 o 
   7  -8   1      546.85      564.42     48.89 o 
   8  -8   1      294.83      304.85     43.06 o 
   9  -8   1       83.78       73.39     29.01 o 
  -4  -7   1      286.93      236.82     38.67 o 
  -3  -7   1      119.17      107.71     32.10 o 
  -2  -7   1      692.97      785.41     71.01 o 
  -1  -7   1       33.18       22.32      9.91 o 
   0  -7   1      600.91      545.32     28.17 o 
   1  -7   1      145.37      135.41     12.30 o 
   2  -7   1       10.43       21.91      9.58 o 
   3  -7   1     1078.54     1116.03     31.42 o 
   4  -7   1      270.44      249.11     18.32 o 
   5  -7   1        6.58        9.67     12.58 o 
   6  -7   1      111.66      148.43     25.42 o 
   7  -7   1      118.27       67.91     23.08 o 
   8  -7   1      163.22      149.80     38.87 o 
   9  -7   1       29.74       50.86     18.26 o 
  10  -7   1      461.72      468.28     45.03 o 
  -5  -6   1       55.86       21.19     18.29 o 
  -4  -6   1      308.36      280.22     36.33 o 
  -3  -6   1        6.30       26.69     10.68 o 
  -2  -6   1      826.76      838.08     31.61 o 
  -1  -6   1        8.41       18.61      6.23 o 
   0  -6   1      159.68      140.40     15.51 o 
   1  -6   1      487.65      409.04     20.72 o 
   2  -6   1      225.82      204.47     14.46 o 
   3  -6   1      397.49      406.84     18.41 o 
   4  -6   1      211.49      193.32     15.45 o 
   5  -6   1      338.43      322.04     19.89 o 
   6  -6   1      294.12      292.48     23.03 o 
   7  -6   1      548.61      582.57     41.62 o 
   8  -6   1      878.36      950.66     61.47 o 
   9  -6   1      645.00      726.33     47.75 o 
  10  -6   1       11.21       33.60     27.52 o 
  -6  -5   1      284.61      238.41     32.91 o 
  -5  -5   1        0.16        8.98     11.50 o 
  -4  -5   1       52.58       35.72     13.65 o 
  -3  -5   1      262.59      224.22     17.61 o 
  -2  -5   1       49.37       40.41      8.51 o 
  -1  -5   1       21.89       20.42      5.12 o 
   0  -5   1     1817.11     1824.25     36.93 o 
   1  -5   1        3.80       11.42      9.30 o 
   2  -5   1     1308.35     1295.85     31.61 o 
   3  -5   1    10778.98    10828.25    102.68 o 
   4  -5   1     4937.04     4832.57     59.19 o 
   5  -5   1     1412.07     1449.77     37.76 o 
   6  -5   1        9.88       18.46     13.60 o 
   7  -5   1       73.30       75.32     23.88 o 
   8  -5   1     1310.55     1468.77     66.11 o 
   9  -5   1      917.89      901.84     51.09 o 
  10  -5   1      910.70      971.37     55.66 o 
  -7  -4   1       72.37       99.83     28.07 o 
  -6  -4   1        1.00       12.48     17.18 o 
  -5  -4   1       57.46       49.53     13.88 o 
  -4  -4   1      188.41      178.64     13.01 o 
  -3  -4   1      887.77      852.07     21.03 o 
  -2  -4   1     3960.62     3995.65     49.88 o 
  -1  -4   1     1581.92     1575.10     31.82 o 
   0  -4   1     3225.99     3141.68     43.76 o 
   1  -4   1     6324.51     6342.88     78.04 o 
   2  -4   1       42.48       43.88      7.73 o 
   3  -4   1        3.80        6.47      6.16 o 
   4  -4   1      582.89      545.11     25.89 o 
   5  -4   1      991.88      929.60     37.36 o 
   6  -4   1     3131.52     3298.71     68.92 o 
   7  -4   1      692.17      652.66     35.72 o 
   8  -4   1      485.10      523.43     40.14 o 
   9  -4   1       53.14       75.67     22.57 o 
  10  -4   1        2.43       17.09     48.31 o 
  -7  -3   1       94.35       77.27     19.92 o 
  -6  -3   1      528.85      507.53     23.52 o 
  -5  -3   1     1771.89     1822.09     42.36 o 
  -4  -3   1     1436.76     1380.17     29.25 o 
  -3  -3   1     1117.00     1125.15     26.16 o 
  -2  -3   1      526.71      463.91     13.11 o 
  -1  -3   1     2165.76     2185.22     31.34 o 
   0  -3   1       52.02       42.35      7.89 o 
   1  -3   1      840.72      798.59     18.05 o 
   2  -3   1    13215.77    13203.94     83.95 o 
   3  -3   1     8817.82     8937.06    120.71 o 
   4  -3   1     1261.61     1273.57     26.73 o 
   5  -3   1     2430.38     2539.96     40.66 o 
   6  -3   1      344.08      369.30     18.28 o 
   7  -3   1       64.72       79.67     11.81 o 
   8  -3   1       14.37       11.76     10.10 o 
   9  -3   1      204.67      215.49     28.16 o 
  10  -3   1       45.49       25.73     15.31 o 
  -8  -2   1      252.37      301.49     43.75 o 
  -7  -2   1        3.95       10.20      5.06 o 
  -6  -2   1      169.15      135.55     14.21 o 
  -5  -2   1        4.17        7.87      4.96 o 
  -4  -2   1     3772.62     3760.63     98.72 o 
  -3  -2   1     5444.79     5569.92     61.07 o 
  -2  -2   1       75.88       63.69      4.74 o 
  -1  -2   1     3976.63     3834.94     35.64 o 
   0  -2   1     1506.58     1330.13     27.64 o 
   1  -2   1      110.43      112.23      8.95 o 
   2  -2   1      704.61      690.18     17.81 o 
   3  -2   1     2460.88     2528.37     36.46 o 
   4  -2   1     1392.44     1438.59     27.48 o 
   5  -2   1       17.82       34.53      6.00 o 
   6  -2   1       54.29       48.82      6.92 o 
   7  -2   1      195.22      204.54     17.22 o 
   8  -2   1      171.26      142.92     17.01 o 
   9  -2   1      102.39       80.96     26.16 o 
  10  -2   1        2.85      -20.95     20.95 o 
  -9  -1   1       28.20       32.42     12.96 o 
  -8  -1   1      160.83      149.87     18.15 o 
  -7  -1   1      882.13      896.85     36.48 o 
  -6  -1   1     1842.59     1984.86     55.36 o 
  -5  -1   1     1747.55     1848.29     34.70 o 
  -4  -1   1     1836.89     1882.92     26.29 o 
  -3  -1   1      359.10      386.02     11.94 o 
  -2  -1   1      838.53      932.41     15.15 o 
   2  -1   1     2414.02     2488.13     56.73 o 
   3  -1   1     1946.37     2034.51     31.83 o 
   4  -1   1       55.88       40.37      7.35 o 
   5  -1   1      152.81      201.95     15.91 o 
   6  -1   1      863.15      860.75     36.66 o 
   7  -1   1     1663.09     1706.09     44.92 o 
   8  -1   1       27.88       26.15      6.91 o 
   9  -1   1      255.71      288.15     50.00 o 
  -9   0   1       63.80       41.81     21.82 o 
  -8   0   1      136.55      149.81     19.14 o 
  -7   0   1      772.10      764.09     26.61 o 
  -6   0   1      142.53      162.57     11.03 o 
  -5   0   1     2366.06     2391.50     50.13 o 
  -4   0   1      198.71      185.52      9.04 o 
  -3   0   1     1207.66     1118.33     19.73 o 
  -2   0   1     5037.14     5249.27     63.55 o 
   2   0   1      686.38      696.74     14.49 o 
   3   0   1      436.82      403.84     11.90 o 
   4   0   1     6912.21     7086.44     66.21 o 
   5   0   1     2896.98     2939.45     46.01 o 
   6   0   1      475.34      461.15     17.70 o 
   7   0   1     1629.07     1688.15     45.45 o 
   8   0   1      120.20       90.00     16.31 o 
   9   0   1      226.21      199.41     25.02 o 
  -9   1   1      144.56      125.82     30.30 o 
  -8   1   1       91.15       63.01      9.91 o 
  -7   1   1       41.65       28.70     12.90 o 
  -6   1   1      572.61      645.30     22.49 o 
  -5   1   1        1.73        9.13      6.27 o 
  -4   1   1     2067.09     2091.94     34.22 o 
  -3   1   1     3644.18     3714.70     52.37 o 
  -2   1   1     1438.32     1403.55     33.40 o 
   1   1   1     4324.43     4314.55     26.86 o 
   2   1   1      148.72       93.68      5.53 o 
   3   1   1     3638.85     3399.58     43.05 o 
   4   1   1      333.29      276.68     11.75 o 
   5   1   1       60.05       84.08      8.56 o 
   6   1   1      594.37      585.44     34.48 o 
   7   1   1      625.46      657.38     29.58 o 
   8   1   1      103.22       72.88     13.40 o 
 -10   2   1       38.12       29.26     12.06 o 
  -9   2   1      212.94      196.86     25.29 o 
  -8   2   1       12.38       17.40      7.24 o 
  -7   2   1      271.72      243.14     19.30 o 
  -6   2   1      418.38      415.74     17.36 o 
  -5   2   1     1461.44     1412.20     32.24 o 
  -4   2   1     9544.92    10212.14    118.36 o 
  -3   2   1    19229.83    19214.80     94.48 o 
  -2   2   1    19351.43    19784.13    184.96 o 
  -1   2   1      863.11      934.09     18.44 o 
   0   2   1       40.30       94.16     11.06 o 
   1   2   1    11664.02    12228.32     64.01 o 
   2   2   1     2355.69     2290.09     32.27 o 
   3   2   1     3191.06     3106.51     34.83 o 
   4   2   1      613.17      604.61     17.47 o 
   5   2   1     1672.01     1669.25     33.70 o 
   6   2   1      657.08      633.86     23.40 o 
   7   2   1        2.54        5.80      6.29 o 
   8   2   1        7.37       -5.68     10.23 o 
 -10   3   1      166.08      105.28     29.24 o 
  -9   3   1      834.96      824.74     53.58 o 
  -8   3   1     1365.33     1458.33     62.02 o 
  -7   3   1      911.87      973.93     42.02 o 
  -6   3   1     1178.53     1215.09     35.14 o 
  -5   3   1      584.14      531.94     29.84 o 
  -4   3   1     4439.24     4364.49     59.94 o 
  -3   3   1     3857.86     4096.28     55.11 o 
  -2   3   1    10583.13    10490.41     86.43 o 
  -1   3   1     3820.47     3747.22     45.55 o 
   0   3   1     6492.78     6831.21     51.31 o 
   1   3   1     3307.49     3186.60     41.68 o 
   2   3   1       62.62       76.08      6.83 o 
   3   3   1      642.01      600.49     16.68 o 
   4   3   1        0.86        4.71     10.57 o 
   5   3   1       52.52       42.61      7.61 o 
   6   3   1       41.88       27.71      7.68 o 
   7   3   1       67.92       31.54     12.94 o 
 -10   4   1      318.85      323.48     39.07 o 
  -9   4   1      510.09      504.90     50.34 o 
  -8   4   1      151.60      212.44     78.70 o 
  -7   4   1      162.93      146.76     15.95 o 
  -6   4   1       27.58       27.66      7.84 o 
  -5   4   1     2776.73     2702.25     41.48 o 
  -4   4   1     8930.96     8935.20     87.86 o 
  -3   4   1     4431.43     4308.50     59.83 o 
  -2   4   1       68.46       49.54      6.84 o 
  -1   4   1     1298.66     1318.94     26.21 o 
   0   4   1       31.21       72.08     10.49 o 
   1   4   1     3177.65     3177.45     43.32 o 
   2   4   1      218.73      246.95     11.17 o 
   3   4   1      143.80      141.74     15.27 o 
   4   4   1      495.22      513.62     19.86 o 
   5   4   1        4.16        4.31      6.50 o 
   6   4   1      230.69      204.13     23.78 o 
 -10   5   1      398.79      412.63     42.47 o 
  -9   5   1      877.55      928.72     60.52 o 
  -8   5   1      286.91      303.65     83.29 o 
  -7   5   1       43.28       42.47     11.20 o 
  -6   5   1     3421.28     3471.81     70.27 o 
  -5   5   1        4.58       19.30      5.99 o 
  -4   5   1        5.43       25.49      6.53 o 
  -3   5   1      425.13      437.36     24.52 o 
  -2   5   1       13.85       21.04      4.86 o 
  -1   5   1       64.32       82.57      9.30 o 
   0   5   1     1709.43     1724.42     35.27 o 
   1   5   1     1109.81     1067.08     29.04 o 
   2   5   1      623.49      672.46     20.57 o 
   3   5   1      214.81      230.28     18.37 o 
   4   5   1       39.11       33.64      6.82 o 
   5   5   1      470.85      433.17     35.51 o 
 -10   6   1      133.69       93.29     30.61 o 
  -9   6   1        0.24       28.24     19.30 o 
  -8   6   1       25.04       31.34     10.84 o 
  -7   6   1       12.17       40.10     16.84 o 
  -6   6   1       23.68       11.69     10.95 o 
  -5   6   1      126.51      176.84     24.88 o 
  -4   6   1     1059.06      993.90     40.15 o 
  -3   6   1      556.94      507.33     23.45 o 
  -2   6   1       58.87       56.07      8.35 o 
  -1   6   1      247.54      219.21     17.81 o 
   0   6   1        9.36       17.23      7.51 o 
   1   6   1      565.83      572.42     25.19 o 
   2   6   1     1236.93     1240.73     32.21 o 
   3   6   1      401.02      370.11     19.81 o 
   4   6   1      439.26      440.27     43.53 o 
   5   6   1       82.21       65.24     29.31 o 
 -10   7   1       39.44       45.11     20.33 o 
  -9   7   1      108.36      123.12     38.95 o 
  -8   7   1       76.92       74.62     20.58 o 
  -7   7   1      391.36      377.15     41.90 o 
  -6   7   1      577.67      552.66     41.42 o 
  -5   7   1       20.05       22.58      8.35 o 
  -4   7   1     1013.77     1014.48     31.07 o 
  -3   7   1      685.46      658.89     25.28 o 
  -2   7   1     2973.89     3074.42     54.27 o 
  -1   7   1     2395.27     2483.75     48.90 o 
   0   7   1      774.26      803.86     35.11 o 
   1   7   1     1540.11     1504.99     40.17 o 
   2   7   1      777.50      807.30     26.75 o 
   3   7   1       40.66       24.44     12.50 o 
   4   7   1       82.75       46.82     18.86 o 
  -9   8   1        3.02       19.43     15.52 o 
  -8   8   1      207.58      202.79     28.45 o 
  -7   8   1      424.77      429.00     41.36 o 
  -6   8   1      525.46      552.70     66.37 o 
  -5   8   1      145.60      135.86     27.90 o 
  -4   8   1      818.88      774.22     37.54 o 
  -3   8   1      487.65      506.90     26.59 o 
  -2   8   1       11.19       23.39      6.79 o 
  -1   8   1      211.68      202.13     17.34 o 
   0   8   1      953.20      946.13     50.01 o 
   1   8   1      400.20      356.27     25.58 o 
   2   8   1      481.22      462.16     72.00 o 
   3   8   1      205.18      141.32     36.16 o 
  -9   9   1      416.73      397.44     44.18 o 
  -8   9   1     1637.18     1777.36     84.35 o 
  -7   9   1      688.74      712.02     47.91 o 
  -6   9   1       56.75       59.91     24.80 o 
  -5   9   1        3.56        7.72     15.03 o 
  -4   9   1      512.21      447.91     40.06 o 
  -3   9   1     1419.17     1437.43     67.50 o 
  -2   9   1      452.45      420.45     29.34 o 
  -1   9   1      196.55      144.76     23.32 o 
   0   9   1      905.45     1027.49     48.16 o 
   1   9   1      194.69      153.18     26.24 o 
  -8  10   1      166.48      140.29     36.47 o 
  -7  10   1       82.97      161.31     35.16 o 
  -6  10   1       54.45       72.38     28.70 o 
  -5  10   1      248.38      241.33     38.60 o 
  -4  10   1       36.81       36.10     24.61 o 
  -3  10   1        7.70       31.84     13.68 o 
  -2  10   1       42.78       21.54     15.76 o 
  -1  10   1       15.52       31.26     12.69 o 
   0  10   1        0.77       31.09      9.99 o 
  -6  11   1        7.16       34.32     13.82 o 
  -5  11   1       14.98        0.66     13.49 o 
  -4  11   1       51.74       35.83     11.52 o 
  -3  11   1      239.20      296.66     42.48 o 
   3 -11   2      136.84       60.16     32.56 o 
   4 -11   2      465.79      459.07     46.60 o 
   5 -11   2      192.69      128.77     27.56 o 
   6 -11   2        2.60       48.37     18.89 o 
   0 -10   2      168.09      106.64     29.98 o 
   1 -10   2       61.70       55.52     13.01 o 
   2 -10   2        4.83       -5.67     16.82 o 
   3 -10   2       75.09       43.95     13.57 o 
   4 -10   2       83.14       75.91     33.41 o 
   5 -10   2       15.75       53.82     17.81 o 
   6 -10   2       41.89       53.16     20.51 o 
   7 -10   2       13.84       15.64     13.19 o 
   8 -10   2       24.01       39.64     14.04 o 
  -2  -9   2      106.86       86.50     31.62 o 
  -1  -9   2       88.21       77.37     24.38 o 
   0  -9   2       31.00       21.93     25.63 o 
   1  -9   2     1156.40     1164.53     52.64 o 
   2  -9   2      632.07      677.09     46.63 o 
   3  -9   2      311.15      334.51     26.29 o 
   4  -9   2      646.82      667.92     39.32 o 
   5  -9   2      300.60      326.04     42.38 o 
   6  -9   2        5.69       25.63     12.36 o 
   7  -9   2      175.49      148.64     30.54 o 
   8  -9   2      691.64      754.20     50.62 o 
   9  -9   2      638.26      626.65     54.66 o 
  -3  -8   2        0.22       33.35     11.69 o 
  -2  -8   2      595.80      602.83     55.21 o 
  -1  -8   2      449.79      468.05     35.75 o 
   0  -8   2       62.15       68.53     18.01 o 
   1  -8   2        4.44       16.95      6.61 o 
   2  -8   2        5.75       10.90      5.88 o 
   3  -8   2       15.87       22.60     11.37 o 
   4  -8   2     1968.38     1928.29     60.96 o 
   5  -8   2     2952.07     3013.50    111.25 o 
   6  -8   2      917.77      953.67     51.82 o 
   7  -8   2      480.65      478.59     41.57 o 
   8  -8   2      822.64      877.29     53.82 o 
   9  -8   2        0.80       21.71     32.52 o 
  -4  -7   2        3.11       16.86     19.35 o 
  -3  -7   2        3.68       49.21     30.21 o 
  -2  -7   2       30.31       20.82     13.56 o 
  -1  -7   2      372.24      347.67     16.33 o 
   0  -7   2     3586.10     3849.74     99.95 o 
   1  -7   2     2253.24     2298.18     46.28 o 
   2  -7   2     4315.85     4297.77     93.26 o 
   3  -7   2     3177.88     3213.15     57.46 o 
   4  -7   2      483.86      503.18     22.58 o 
   5  -7   2        5.28       27.63     10.59 o 
   6  -7   2      367.78      364.33     35.84 o 
   7  -7   2      801.63      744.55     52.39 o 
   8  -7   2      213.75      297.44     38.63 o 
   9  -7   2      187.07      180.42     26.74 o 
  10  -7   2       25.65       51.64     17.03 o 
  -5  -6   2        5.44       40.27     18.33 o 
  -4  -6   2      328.27      362.42     36.56 o 
  -3  -6   2     1351.32     1396.23     57.92 o 
  -2  -6   2     1884.66     1943.70     71.24 o 
  -1  -6   2      166.89      151.12      9.98 o 
   0  -6   2      108.83       87.54     13.41 o 
   1  -6   2       89.90       84.78     10.45 o 
   2  -6   2       29.39       39.12      8.82 o 
   3  -6   2     1434.52     1309.40     37.05 o 
   4  -6   2     4331.32     4293.70     73.08 o 
   5  -6   2     2476.83     2509.96     56.21 o 
   6  -6   2      486.92      486.03     27.12 o 
   7  -6   2       61.94       71.16     20.03 o 
   8  -6   2       39.46       45.42     10.97 o 
   9  -6   2        0.38       37.56     16.04 o 
  10  -6   2       60.81       40.07     14.76 o 
  -6  -5   2      464.33      464.63     61.16 o 
  -5  -5   2      408.16      418.30     40.29 o 
  -4  -5   2      705.79      703.05     92.27 o 
  -3  -5   2      670.09      674.10     70.30 o 
  -2  -5   2      916.41      846.18     64.31 o 
  -1  -5   2      826.82      760.58     19.95 o 
   0  -5   2     1330.02     1313.37     29.87 o 
   1  -5   2     1318.67     1327.36     31.18 o 
   2  -5   2     1505.72     1508.95     35.24 o 
   3  -5   2      328.94      349.93     23.62 o 
   4  -5   2      774.96      719.05     24.49 o 
   5  -5   2     1537.03     1476.30     42.49 o 
   6  -5   2      584.52      549.97     23.07 o 
   7  -5   2      720.58      656.31     44.59 o 
   8  -5   2      882.14      981.95     50.18 o 
   9  -5   2        3.15       22.67     21.46 o 
  10  -5   2      440.82      441.64     39.64 o 
  -7  -4   2      169.63       71.12     29.31 o 
  -6  -4   2       40.31       39.48     11.45 o 
  -5  -4   2      302.33      303.33     32.63 o 
  -4  -4   2     1149.03     1243.19     56.73 o 
  -3  -4   2       17.04       13.38     24.71 o 
  -2  -4   2      262.75      252.52     27.24 o 
  -1  -4   2       15.18       20.08      4.04 o 
   0  -4   2      164.92      182.90     12.70 o 
   1  -4   2      293.90      291.11     10.82 o 
   2  -4   2     5122.98     5127.94     66.83 o 
   3  -4   2       29.88       33.83      7.20 o 
   4  -4   2     1198.54     1258.12     31.87 o 
   5  -4   2     4020.51     4113.62     83.46 o 
   6  -4   2     2165.82     2280.61     50.83 o 
   7  -4   2      256.79      256.10     20.19 o 
   8  -4   2       89.87       99.98     22.28 o 
   9  -4   2      630.53      612.73     38.48 o 
  10  -4   2      348.49      331.57     45.70 o 
  -7  -3   2       28.38       31.77     12.32 o 
  -6  -3   2        6.27        7.70      3.82 o 
  -5  -3   2      149.59      112.93     10.81 o 
  -4  -3   2       25.50       25.78      7.88 o 
  -3  -3   2        0.09        4.35      5.10 o 
  -2  -3   2      153.32      176.86     18.16 o 
  -1  -3   2      511.82      459.90     10.40 o 
   0  -3   2    10811.15    10747.31     57.32 o 
   1  -3   2    17190.73    17107.18    119.24 o 
   2  -3   2       99.13       89.68     10.77 o 
   3  -3   2     1950.03     2005.34     34.19 o 
   4  -3   2      203.24      192.45     11.22 o 
   5  -3   2       13.03       33.71      5.69 o 
   6  -3   2     3933.30     3883.46     66.47 o 
   7  -3   2     1154.28     1159.30     39.88 o 
   8  -3   2     1184.55     1265.66     46.61 o 
   9  -3   2     1035.23     1117.79     68.92 o 
  10  -3   2      296.35      272.02     39.27 o 
  -8  -2   2        6.16       -1.41     17.18 o 
  -7  -2   2      344.33      321.60     23.09 o 
  -6  -2   2       10.26       17.08      5.22 o 
  -5  -2   2     1234.96     1304.29     25.95 o 
  -4  -2   2     1930.96     1981.07     34.24 o 
  -3  -2   2      120.37      106.12      5.76 o 
  -2  -2   2     2010.97     1913.03     26.06 o 
  -1  -2   2    14759.86    15122.97    159.29 o 
   0  -2   2     9125.12     9434.08    102.15 o 
   1  -2   2     1584.97     1606.96     25.55 o 
   2  -2   2     1252.49     1104.28     20.86 o 
   3  -2   2     3250.75     3132.54     43.27 o 
   4  -2   2     9966.55    10035.07    116.50 o 
   5  -2   2     1296.04     1374.82     31.87 o 
   6  -2   2     1130.32     1128.74     31.06 o 
   7  -2   2        3.79       32.36      7.78 o 
   8  -2   2       41.26       34.15     15.90 o 
   9  -2   2      550.48      472.57     51.96 o 
  -9  -1   2      300.70      285.46     56.13 o 
  -8  -1   2      103.49       86.94     24.97 o 
  -7  -1   2      847.71      883.74     29.83 o 
  -6  -1   2      589.27      566.81     29.10 o 
  -5  -1   2      160.26      189.72     12.47 o 
  -4  -1   2       27.49       48.26      6.68 o 
  -3  -1   2       58.57       57.96      4.43 o 
  -2  -1   2      759.73      682.06     14.45 o 
  -1  -1   2     7239.64     7529.71     42.11 o 
   1  -1   2       37.16       37.73      4.31 o 
   2  -1   2     3650.11     3742.83     46.31 o 
   3  -1   2      762.48      746.99     16.66 o 
   4  -1   2     2179.25     2169.73     29.84 o 
   5  -1   2     1815.68     1840.73     34.59 o 
   6  -1   2      300.14      321.50     21.21 o 
   7  -1   2      963.40      941.38     33.66 o 
   8  -1   2      122.77       96.86     15.68 o 
   9  -1   2        8.10        1.49     10.56 o 
  -9   0   2        0.25      -10.23     22.98 o 
  -8   0   2        0.43        9.81      7.28 o 
  -7   0   2      717.65      705.78     31.51 o 
  -6   0   2     4030.98     4220.20     63.43 o 
  -5   0   2     4034.91     4164.82     57.05 o 
  -4   0   2     1725.04     1747.91     35.08 o 
  -3   0   2    13150.69    13152.24     67.92 o 
  -2   0   2     5751.19     5670.46     39.28 o 
  -1   0   2     1478.17     1257.32     17.10 o 
   1   0   2       15.00       13.44      3.65 o 
   2   0   2    12897.14    13130.33     91.87 o 
   3   0   2        3.19        9.62      5.69 o 
   4   0   2      104.21      114.85     13.54 o 
   5   0   2       23.87       21.22      5.19 o 
   6   0   2        1.82        9.82     10.51 o 
   7   0   2        1.19        0.76      6.66 o 
   8   0   2      458.65      478.82     31.11 o 
   9   0   2       27.76        3.98     10.21 o 
  -9   1   2      673.99      626.16     37.96 o 
  -8   1   2      646.60      621.27     30.30 o 
  -7   1   2     1936.83     1981.21     57.50 o 
  -6   1   2      167.33      166.63     12.37 o 
  -5   1   2      732.69      776.57     22.59 o 
  -4   1   2      479.58      458.94     18.44 o 
  -3   1   2      634.09      734.44     16.26 o 
  -2   1   2     1462.86     1305.60     27.29 o 
  -1   1   2       97.61       98.79     10.21 o 
   0   1   2      403.24      343.45      8.87 o 
   1   1   2    10234.22    10802.20     47.25 o 
   2   1   2     4680.82     4662.88     45.61 o 
   3   1   2       82.91       68.42      5.42 o 
   4   1   2      317.93      359.70     13.33 o 
   5   1   2      361.39      368.22     14.99 o 
   6   1   2      375.54      375.57     18.04 o 
   7   1   2      379.95      380.68     26.49 o 
   8   1   2      467.62      486.17     51.42 o 
 -10   2   2        0.73       15.33     11.93 o 
  -9   2   2        6.30       42.61     76.58 o 
  -8   2   2      727.81      704.01     38.68 o 
  -7   2   2     1052.75     1036.59     36.60 o 
  -6   2   2        1.66       14.47      7.71 o 
  -5   2   2      643.98      694.04     26.33 o 
  -4   2   2       55.94       55.45     11.95 o 
  -3   2   2     1779.94     1651.76     27.99 o 
  -2   2   2      381.52      341.52     17.53 o 
  -1   2   2     1398.20     1477.04     47.74 o 
   0   2   2      457.10      505.88     15.91 o 
   1   2   2     1864.69     1815.38     81.19 o 
   2   2   2      733.46      755.70     21.51 o 
   3   2   2      753.40      739.01     20.87 o 
   4   2   2      350.68      376.27     14.04 o 
   5   2   2     1532.06     1546.08     30.81 o 
   6   2   2       44.43       41.51      7.51 o 
   7   2   2      467.05      434.79     31.82 o 
   8   2   2       63.57       32.55     11.80 o 
 -10   3   2       57.73       42.31     20.97 o 
  -9   3   2        0.70       18.20      9.54 o 
  -8   3   2     1206.75     1244.18     83.60 o 
  -7   3   2      360.15      377.46     43.70 o 
  -6   3   2     1574.16     1615.47     47.35 o 
  -5   3   2       73.37       61.40     10.02 o 
  -4   3   2     2207.53     2245.06     43.72 o 
  -3   3   2     6163.01     6173.73     76.89 o 
  -2   3   2      566.65      684.49     17.76 o 
  -1   3   2     4131.07     3540.38     47.95 o 
   0   3   2      340.97      274.69     11.93 o 
   1   3   2     5408.75     5711.92     67.96 o 
   2   3   2      333.29      337.51     10.79 o 
   3   3   2      234.89      217.39     14.47 o 
   4   3   2     1038.11     1042.04     22.27 o 
   5   3   2      639.33      623.51     23.36 o 
   6   3   2      349.77      348.94     18.49 o 
   7   3   2      148.75      105.67     32.15 o 
 -10   4   2        5.54       17.09     22.69 o 
  -9   4   2      236.75      200.82     48.48 o 
  -8   4   2       17.04       30.34     11.77 o 
  -7   4   2      482.12      541.44     28.25 o 
  -6   4   2     1640.83     1769.53     54.36 o 
  -5   4   2     4427.60     4353.71     63.87 o 
  -4   4   2     2028.64     1791.42     55.35 o 
  -3   4   2       32.13       44.22     10.15 o 
  -2   4   2     1144.11     1151.02     27.41 o 
  -1   4   2      145.02      126.57     14.98 o 
   0   4   2    12546.93    12257.87    105.17 o 
   1   4   2     6274.16     6205.65     82.84 o 
   2   4   2      502.17      485.31     15.89 o 
   3   4   2     3393.83     3595.05     60.43 o 
   4   4   2     1516.36     1572.18     37.49 o 
   5   4   2       30.51       25.02      6.47 o 
   6   4   2       18.36       32.26     12.19 o 
 -10   5   2      565.90      588.35     66.84 o 
  -9   5   2     1339.56     1412.90     82.23 o 
  -8   5   2     2515.67     2687.61    144.14 o 
  -7   5   2      145.59      137.31     35.66 o 
  -6   5   2       20.92       37.52      9.58 o 
  -5   5   2     4752.78     4693.94     69.49 o 
  -4   5   2     2350.14     2371.29     51.94 o 
  -3   5   2     2904.45     2934.01     43.06 o 
  -2   5   2     6829.22     6730.37     82.38 o 
  -1   5   2     2547.55     2732.10     38.32 o 
   0   5   2      269.81      276.51     14.77 o 
   1   5   2     1549.20     1649.78     40.85 o 
   2   5   2      286.58      277.81     13.99 o 
   3   5   2      626.42      638.52     23.67 o 
   4   5   2        1.02        0.51      6.29 o 
   5   5   2       36.17       22.58     17.25 o 
 -10   6   2        0.13       34.46     14.81 o 
  -9   6   2      400.40      457.89     54.58 o 
  -8   6   2       12.22       19.72     19.50 o 
  -7   6   2     1577.51     1589.02    131.67 o 
  -6   6   2     4370.03     4187.78     75.32 o 
  -5   6   2     4212.53     4035.00     94.01 o 
  -4   6   2      283.00      300.28     18.51 o 
  -3   6   2      129.74      163.39     13.73 o 
  -2   6   2     1583.76     1680.60     36.14 o 
  -1   6   2      342.17      343.41     18.32 o 
   0   6   2        1.27       12.21      4.96 o 
   1   6   2       12.05        9.31      8.17 o 
   2   6   2      363.33      378.99     17.96 o 
   3   6   2       10.72        9.89      3.67 o 
   4   6   2        0.52        0.57     15.45 o 
 -10   7   2      262.72      170.56     84.96 o 
  -9   7   2      890.12      949.01     75.65 o 
  -8   7   2      161.45      218.14     42.62 o 
  -7   7   2      547.35      404.44     57.64 o 
  -6   7   2      793.35      757.59     48.83 o 
  -5   7   2       61.24       45.89      8.15 o 
  -4   7   2       25.76       31.69      8.98 o 
  -3   7   2       74.00       83.09     14.37 o 
  -2   7   2      271.00      251.72     17.07 o 
  -1   7   2      130.40      169.03     18.07 o 
   0   7   2       26.19       21.14      6.71 o 
   1   7   2      241.76      245.09     21.15 o 
   2   7   2       16.47       14.52      5.97 o 
   3   7   2      260.15      235.20     27.59 o 
  -9   8   2       75.85       81.64     22.41 o 
  -8   8   2       26.83       36.98     22.60 o 
  -7   8   2       31.80       42.52     17.84 o 
  -6   8   2       23.65        4.89     15.15 o 
  -5   8   2      120.29      107.18     31.16 o 
  -4   8   2      139.53      134.38     17.41 o 
  -3   8   2       20.23       32.81      8.59 o 
  -2   8   2      128.62      120.59     19.51 o 
  -1   8   2     1374.46     1307.54     38.88 o 
   0   8   2      755.93      708.81     36.24 o 
   1   8   2      362.67      367.17     39.65 o 
   2   8   2      165.94      157.56     21.87 o 
  -9   9   2       15.20       26.79     21.03 o 
  -8   9   2      180.43      203.54     55.00 o 
  -7   9   2      330.10      312.41     71.11 o 
  -6   9   2      192.80      192.74     35.63 o 
  -5   9   2      530.16      565.36     48.68 o 
  -4   9   2     1536.68     1487.66     71.85 o 
  -3   9   2     2157.60     2219.69    117.79 o 
  -2   9   2      214.02      255.53     34.37 o 
  -1   9   2      454.50      411.88     31.80 o 
   0   9   2      142.86      170.36     36.99 o 
   1   9   2       52.38       70.38     24.08 o 
  -8  10   2      652.92      799.18     68.10 o 
  -7  10   2      807.99      748.38     45.83 o 
  -6  10   2      498.73      441.49     57.03 o 
  -5  10   2       43.51       11.81     15.37 o 
  -4  10   2        9.42       18.28     18.32 o 
  -3  10   2       92.54       64.45     19.35 o 
  -2  10   2      388.47      425.01     40.23 o 
  -1  10   2      827.06      877.53     40.12 o 
  -6  11   2      166.28       77.21     31.69 o 
  -5  11   2      547.72      464.94     42.64 o 
  -4  11   2      216.03      194.80     45.10 o 
   3 -11   3      187.65      147.00     35.80 o 
   4 -11   3        3.95       14.50     42.11 o 
   5 -11   3       11.82        5.95     15.06 o 
   6 -11   3      142.02       89.70     33.27 o 
   0 -10   3        0.56       13.33     16.37 o 
   1 -10   3        5.07       14.34     30.07 o 
   2 -10   3      414.94      427.38     48.70 o 
   3 -10   3      888.00      942.32     43.06 o 
   4 -10   3     1757.63     1746.45    127.13 o 
   5 -10   3      903.43      938.66     54.33 o 
   6 -10   3      279.60      251.32     38.53 o 
   7 -10   3        7.63       39.77     20.32 o 
   8 -10   3       29.54       33.20     45.78 o 
  -2  -9   3      268.42      255.29     55.07 o 
  -1  -9   3     1093.66     1173.82     70.89 o 
   0  -9   3      793.57      771.39     51.45 o 
   1  -9   3      479.75      552.31     33.25 o 
   2  -9   3      219.04      227.83     25.98 o 
   3  -9   3        5.34        1.00     19.59 o 
   4  -9   3       12.18       19.94      7.44 o 
   5  -9   3      204.63      209.42     33.97 o 
   6  -9   3      126.54      126.23     28.27 o 
   7  -9   3      470.48      352.29     45.81 o 
   8  -9   3       40.65       46.45     11.32 o 
   9  -9   3       22.42       37.69     14.15 o 
  -3  -8   3      120.32      116.67     27.42 o 
  -2  -8   3        2.80       21.79     14.90 o 
  -1  -8   3        2.94        3.09      3.32 o 
   0  -8   3       19.04       27.83      7.61 o 
   1  -8   3        8.72       12.29      6.25 o 
   2  -8   3      385.48      446.06     25.68 o 
   3  -8   3      126.03      140.60     27.39 o 
   4  -8   3       31.62       30.75     10.60 o 
   5  -8   3      140.16      141.68     68.61 o 
   6  -8   3       32.38        2.03     16.89 o 
   7  -8   3       74.18       53.58     18.29 o 
   8  -8   3       90.60       89.78     30.08 o 
   9  -8   3      449.94      481.35     48.18 o 
  -4  -7   3        6.07        9.99     11.60 o 
  -3  -7   3      189.17      225.84     37.78 o 
  -2  -7   3        0.48        8.37     22.31 o 
  -1  -7   3      131.01      128.23     13.79 o 
   0  -7   3      315.06      343.48     23.81 o 
   1  -7   3      206.75      226.22     18.15 o 
   2  -7   3     1563.94     1563.24     36.65 o 
   3  -7   3       74.45       59.72     15.03 o 
   4  -7   3     1061.41     1056.10     40.72 o 
   5  -7   3      329.69      362.03     29.05 o 
   6  -7   3       12.05       43.94     16.03 o 
   7  -7   3      362.84      428.56     39.72 o 
   8  -7   3      351.39      300.14     42.78 o 
   9  -7   3      492.04      441.15     57.74 o 
  10  -7   3       27.92       28.36     22.44 o 
  -5  -6   3        3.46       10.17     13.21 o 
  -4  -6   3      241.21      236.28     39.24 o 
  -3  -6   3      147.41       30.76     17.13 o 
  -2  -6   3      234.68      249.04     58.16 o 
  -1  -6   3       66.66       77.08      7.73 o 
   0  -6   3      123.08      160.88     12.75 o 
   1  -6   3     1037.25     1002.35     29.99 o 
   2  -6   3     2406.50     2555.36     55.23 o 
   3  -6   3     1736.12     1687.04     42.28 o 
   4  -6   3     2858.59     2839.78     54.83 o 
   5  -6   3     1113.01     1125.37     34.31 o 
   6  -6   3       30.00       19.06     20.99 o 
   7  -6   3      710.00      655.55     55.56 o 
   8  -6   3      816.68      774.97     48.20 o 
   9  -6   3      697.23      748.85     56.77 o 
  10  -6   3      529.21      519.34     51.32 o 
  -6  -5   3        1.27       -4.75     19.49 o 
  -5  -5   3       91.53       54.90     15.27 o 
  -4  -5   3      144.51      165.12     29.91 o 
  -3  -5   3     1147.54     1224.16     58.91 o 
  -2  -5   3     2157.01     2062.37     66.47 o 
  -1  -5   3     1462.54     1462.40     28.74 o 
   0  -5   3     3192.23     3146.24     38.60 o 
   1  -5   3     2986.00     2857.75     57.18 o 
   2  -5   3      437.28      461.02     19.06 o 
   3  -5   3     1844.10     1937.58     34.22 o 
   4  -5   3     2596.35     2827.49     50.06 o 
   5  -5   3     7343.13     7406.70    112.02 o 
   6  -5   3     1087.68     1086.89     31.30 o 
   7  -5   3      662.17      697.14     35.83 o 
   8  -5   3     1129.35     1103.08     66.55 o 
   9  -5   3      335.54      347.13     42.93 o 
  10  -5   3       12.81       17.89     13.22 o 
  -7  -4   3       26.62       54.63     22.28 o 
  -6  -4   3      318.84      368.43     62.61 o 
  -5  -4   3     3249.23     3578.26   1534.28 o 
  -4  -4   3     1271.27     1418.57     63.23 o 
  -3  -4   3      260.86      269.92     23.95 o 
  -2  -4   3       62.69       63.79     18.35 o 
  -1  -4   3      378.13      389.66     19.37 o 
   0  -4   3     3363.94     3342.89     53.71 o 
   1  -4   3     5722.89     5527.45     69.81 o 
   2  -4   3     9409.13     8976.81    110.46 o 
   3  -4   3     1081.74      871.56     31.59 o 
   4  -4   3       24.97       39.05      8.57 o 
   5  -4   3       98.85      103.57     13.60 o 
   6  -4   3       83.74       86.18     16.14 o 
   7  -4   3      174.05      144.08     28.29 o 
   8  -4   3      456.78      422.83     44.93 o 
   9  -4   3       22.46       26.69     13.61 o 
  10  -4   3        2.39       17.94     16.20 o 
  -7  -3   3      291.27      327.20     57.59 o 
  -6  -3   3       31.28       25.74      6.33 o 
  -5  -3   3     1338.23     1357.76     32.65 o 
  -4  -3   3     1865.80     1865.63     34.49 o 
  -3  -3   3      403.88      393.48     29.81 o 
  -2  -3   3      734.08      680.64     30.95 o 
  -1  -3   3     6445.07     6418.80    113.40 o 
   0  -3   3       15.53        4.21      8.07 o 
   1  -3   3     3873.93     3658.05     48.75 o 
   2  -3   3      195.74      216.13     12.94 o 
   3  -3   3     1768.53     1716.66     31.10 o 
   4  -3   3     1968.72     2108.78     37.49 o 
   5  -3   3      865.57      901.31     25.31 o 
   6  -3   3      125.42      135.87     17.10 o 
   7  -3   3      102.88       95.84     12.63 o 
   8  -3   3        5.08       34.96      9.69 o 
   9  -3   3       76.09       84.92     25.95 o 
  10  -3   3      189.20      160.89     24.86 o 
  -8  -2   3       73.02       31.59     23.57 o 
  -7  -2   3     1104.92     1042.47     34.41 o 
  -6  -2   3     1052.28     1074.12     37.06 o 
  -5  -2   3      348.71      393.97     21.43 o 
  -4  -2   3      249.70      263.42     10.81 o 
  -3  -2   3      275.59      260.05      7.55 o 
  -2  -2   3       94.88       17.46      9.85 o 
  -1  -2   3       12.77       13.89      6.22 o 
   0  -2   3     2729.19     2967.44     38.13 o 
   1  -2   3     4193.18     4493.09     50.30 o 
   2  -2   3      407.58      348.01     14.32 o 
   3  -2   3     9711.95     9886.99     60.92 o 
   4  -2   3      171.56      143.04      9.20 o 
   5  -2   3     1068.55     1151.31     29.34 o 
   6  -2   3       83.72       74.45     12.27 o 
   7  -2   3      846.22      844.15     38.38 o 
   8  -2   3       71.15       90.82     19.39 o 
   9  -2   3      426.34      448.61     68.53 o 
  -9  -1   3      201.22      130.28     38.49 o 
  -8  -1   3       77.59       52.48     16.01 o 
  -7  -1   3        5.45       -0.03      5.71 o 
  -6  -1   3      193.62      164.04     15.31 o 
  -5  -1   3      599.10      611.40     20.07 o 
  -4  -1   3      145.97      122.66      9.56 o 
  -3  -1   3       55.87       39.66      4.80 o 
  -2  -1   3      425.18      425.48     13.78 o 
  -1  -1   3     3048.53     3225.34     39.03 o 
   0  -1   3     1785.77     1675.69     22.53 o 
   1  -1   3       87.64       66.14      8.54 o 
   2  -1   3       38.39       23.24      4.83 o 
   3  -1   3     6954.78     6925.07     45.36 o 
   4  -1   3     7892.59     8063.81    126.39 o 
   5  -1   3     8082.48     8807.69    104.76 o 
   6  -1   3     1822.48     1953.45     37.93 o 
   7  -1   3      300.69      271.63     16.45 o 
   8  -1   3      164.32      164.98     19.98 o 
   9  -1   3      225.53      142.20     23.66 o 
  -9   0   3      273.45      298.92     45.74 o 
  -8   0   3       69.97       39.30     13.60 o 
  -7   0   3        5.02        7.98      5.31 o 
  -6   0   3      364.15      383.27     19.13 o 
  -5   0   3       10.29        5.64      9.88 o 
  -4   0   3      877.63      922.49     22.57 o 
  -3   0   3       33.26       29.62      5.76 o 
  -2   0   3    24863.78    24993.68    137.41 o 
  -1   0   3      370.05      312.19      9.74 o 
   1   0   3    40790.45    41149.30    223.42 o 
   2   0   3    14441.84    14252.58     92.32 o 
   3   0   3      397.63      435.02     10.79 o 
   4   0   3      715.52      741.37     23.65 o 
   5   0   3      263.20      247.49     20.84 o 
   6   0   3      888.10      861.53     37.90 o 
   7   0   3      793.83      863.96     29.77 o 
   8   0   3      176.96      165.49     21.12 o 
   9   0   3      392.30      376.05     38.52 o 
  -9   1   3      292.46      261.40     34.61 o 
  -8   1   3      130.02      130.52     18.40 o 
  -7   1   3       45.46       26.42     12.29 o 
  -6   1   3       85.19      105.19     13.49 o 
  -5   1   3      407.46      353.88     14.87 o 
  -4   1   3     5732.23     5750.07     72.05 o 
  -3   1   3     4972.99     5053.58     45.42 o 
  -2   1   3     5763.12     5800.63     41.60 o 
  -1   1   3      710.08      732.81     21.17 o 
   0   1   3      611.22      474.91     11.38 o 
   1   1   3     5875.47     5906.19     55.87 o 
   2   1   3     5617.36     5667.32     40.27 o 
   3   1   3     5135.05     5243.95     67.09 o 
   4   1   3     2374.89     2480.76     57.27 o 
   5   1   3     2368.90     2354.63     45.53 o 
   6   1   3      204.24      206.68     16.79 o 
   7   1   3        1.26       15.93      7.19 o 
   8   1   3        5.67       10.87      6.66 o 
 -10   2   3      138.35       87.44     26.52 o 
  -9   2   3     1216.76     1256.58     69.37 o 
  -8   2   3     1042.64      972.05     37.96 o 
  -7   2   3     1596.51     1732.91     52.50 o 
  -6   2   3     2916.93     3022.89     54.73 o 
  -5   2   3     5246.63     5299.50     59.02 o 
  -4   2   3      439.23      450.35     19.93 o 
  -3   2   3     4652.50     4520.10     46.85 o 
  -2   2   3      235.26      205.59     15.83 o 
  -1   2   3     1159.01     1242.24     23.53 o 
   0   2   3    33815.85    34931.93    224.06 o 
   1   2   3       32.97       34.46      4.66 o 
   2   2   3      364.89      364.84      8.95 o 
   3   2   3     2730.72     2799.11     40.71 o 
   4   2   3        1.91       15.74      5.67 o 
   5   2   3        0.14        9.05      7.18 o 
   6   2   3      243.39      244.26     18.91 o 
   7   2   3        5.13       15.07      6.44 o 
   8   2   3       61.32       31.16     11.07 o 
 -10   3   3      372.91      378.47     48.91 o 
  -9   3   3       44.00       30.07     13.98 o 
  -8   3   3      239.25      215.65     22.00 o 
  -7   3   3      282.41      288.76     20.66 o 
  -6   3   3     1968.85     2025.06     42.79 o 
  -5   3   3     1248.93     1149.20     29.75 o 
  -4   3   3     1483.43     1349.40     29.66 o 
  -3   3   3     6114.38     5995.23     75.81 o 
  -2   3   3     7210.62     6916.87     64.44 o 
  -1   3   3       71.58       84.19     15.96 o 
   0   3   3        4.12       11.00      5.96 o 
   1   3   3       45.66       63.77      6.87 o 
   2   3   3       78.50      102.92      7.12 o 
   3   3   3      179.09      176.55     10.47 o 
   4   3   3       18.68       20.52      7.34 o 
   5   3   3       56.65       54.72      8.52 o 
   6   3   3       14.39       17.23      8.02 o 
   7   3   3       12.93        6.07     10.82 o 
 -10   4   3      574.71      568.69     38.96 o 
  -9   4   3      859.09      943.91    166.03 o 
  -8   4   3      167.11      208.33     48.71 o 
  -7   4   3     1670.32     1745.26     49.35 o 
  -6   4   3     1665.86     1680.04     40.84 o 
  -5   4   3       74.39       69.06     13.26 o 
  -4   4   3     1499.04     1670.99     38.30 o 
  -3   4   3     1555.13     1651.03     32.63 o 
  -2   4   3      450.97      515.51     16.79 o 
  -1   4   3      182.36      170.61     14.47 o 
   0   4   3      132.95       96.41     11.71 o 
   1   4   3     1181.62     1231.05     28.29 o 
   2   4   3      321.88      300.07     20.16 o 
   3   4   3      133.78      111.26      9.49 o 
   4   4   3      543.37      542.27     21.15 o 
   5   4   3     1073.93     1120.91     33.56 o 
   6   4   3      372.96      400.12     59.29 o 
 -10   5   3        0.17       20.73     17.59 o 
  -9   5   3      164.75      185.88     44.30 o 
  -8   5   3        7.17       16.58     26.16 o 
  -7   5   3       14.62       36.05     16.41 o 
  -6   5   3     1532.18     1603.20     42.77 o 
  -5   5   3      477.58      451.99     21.09 o 
  -4   5   3       46.48       13.94      8.36 o 
  -3   5   3     1939.17     1887.61     33.74 o 
  -2   5   3      581.87      638.53     21.95 o 
  -1   5   3       13.01       28.34      8.41 o 
   0   5   3      407.47      461.04     17.28 o 
   1   5   3     3494.26     3613.69     58.53 o 
   2   5   3     2672.11     2666.83     42.92 o 
   3   5   3      904.20      932.35     26.45 o 
   4   5   3      490.77      512.43     23.32 o 
   5   5   3      276.17      303.44     33.09 o 
 -10   6   3        1.15        8.53     19.60 o 
  -9   6   3      594.47      643.87     45.59 o 
  -8   6   3     1259.90     1260.40     75.91 o 
  -7   6   3      878.48      957.52     52.16 o 
  -6   6   3        1.05       36.19      7.34 o 
  -5   6   3      151.40      177.08     22.42 o 
  -4   6   3     2245.16     2248.51     48.35 o 
  -3   6   3     1429.15     1368.49     39.22 o 
  -2   6   3     5221.19     5403.65     98.07 o 
  -1   6   3     2639.22     2646.07     49.48 o 
   0   6   3     1212.57     1161.86     27.53 o 
   1   6   3     1858.03     1844.47     51.80 o 
   2   6   3       93.08       81.36     11.66 o 
   3   6   3      417.79      396.33     28.79 o 
   4   6   3        2.97       -5.43      7.91 o 
 -10   7   3        4.53        1.80     21.26 o 
  -9   7   3        1.00       41.96     15.41 o 
  -8   7   3      968.71     1038.38     58.84 o 
  -7   7   3     2172.48     2232.29     89.50 o 
  -6   7   3     2396.11     2335.52     87.71 o 
  -5   7   3     2438.59     2416.22     91.68 o 
  -4   7   3     3902.43     4034.34     73.67 o 
  -3   7   3      262.52      255.50     19.19 o 
  -2   7   3        0.11       10.15      5.87 o 
  -1   7   3       91.61      105.95     14.63 o 
   0   7   3      708.38      767.20     29.86 o 
   1   7   3      673.24      732.91     32.21 o 
   2   7   3        9.03        7.63      8.66 o 
   3   7   3        9.14       17.97     10.29 o 
  -9   8   3     2289.98     2397.30    112.10 o 
  -8   8   3      596.77      669.69     58.82 o 
  -7   8   3       37.97       49.25     17.21 o 
  -6   8   3      249.34      294.12     42.16 o 
  -5   8   3       16.80       20.83     30.30 o 
  -4   8   3      484.01      504.28     46.18 o 
  -3   8   3      147.42      171.40     17.67 o 
  -2   8   3      522.42      532.18     24.72 o 
  -1   8   3      739.88      731.65     33.56 o 
   0   8   3      162.07      140.83     18.56 o 
   1   8   3       35.17       15.59      8.20 o 
   2   8   3        4.57        7.65      7.29 o 
  -9   9   3       49.02       62.92     23.57 o 
  -8   9   3      515.12      453.75     52.36 o 
  -7   9   3      122.61      121.99     40.61 o 
  -6   9   3      534.86      479.65     50.97 o 
  -5   9   3      566.86      494.51     78.73 o 
  -4   9   3       42.87       41.59     18.27 o 
  -3   9   3       24.92       32.62     13.22 o 
  -2   9   3        7.66       12.33      9.73 o 
  -1   9   3        0.26        3.83      9.70 o 
   0   9   3      136.45       45.06     50.06 o 
   1   9   3      392.42      352.31     61.48 o 
  -8  10   3        0.03       60.93     22.01 o 
  -7  10   3       18.32        2.22     13.50 o 
  -6  10   3       37.49       31.67     11.53 o 
  -5  10   3       24.73       43.83     17.19 o 
  -4  10   3      362.70      312.03     43.94 o 
  -3  10   3      696.11      753.67     45.15 o 
  -2  10   3      214.20      175.53     23.54 o 
  -1  10   3      176.36      199.50     31.36 o 
  -5  11   3      110.29       64.36     22.25 o 
  -4  11   3       41.52       39.56     12.49 o 
   3 -11   4       46.08       20.02     41.30 o 
   4 -11   4       11.69       25.76     12.78 o 
   5 -11   4      125.51      107.24     24.17 o 
   0 -10   4        3.91        5.63     15.84 o 
   1 -10   4       16.50       35.47     11.54 o 
   2 -10   4        9.85       42.29     13.80 o 
   3 -10   4      554.98      588.92     38.61 o 
   4 -10   4       48.93       35.39     35.88 o 
   5 -10   4      149.62      133.17     40.84 o 
   6 -10   4       65.71       27.96     24.85 o 
   7 -10   4      107.03       99.42     24.99 o 
   8 -10   4      551.17      708.85     99.65 o 
  -2  -9   4      314.04      200.52     51.40 o 
  -1  -9   4      472.50      409.07     65.68 o 
   0  -9   4       36.85       32.13     14.07 o 
   1  -9   4      462.58      433.80     40.74 o 
   2  -9   4       30.92       39.87     16.89 o 
   3  -9   4      763.57      747.57     37.82 o 
   4  -9   4     1435.90     1548.58     67.62 o 
   5  -9   4     1618.11     1582.45     75.95 o 
   6  -9   4     1496.89     1623.38     93.81 o 
   7  -9   4      351.95      431.03     67.67 o 
   8  -9   4        8.84       16.95     35.19 o 
  -3  -8   4       94.39       88.30     32.40 o 
  -2  -8   4       32.71       30.05     21.79 o 
  -1  -8   4      139.98      175.08     46.03 o 
   0  -8   4      436.04      445.43     26.73 o 
   1  -8   4      877.25      922.99     34.68 o 
   2  -8   4      811.51      906.25     36.19 o 
   3  -8   4      183.19      174.65     19.73 o 
   4  -8   4      192.63      137.52     23.03 o 
   5  -8   4       44.28       40.53     23.81 o 
   6  -8   4      126.39      132.63     23.23 o 
   7  -8   4      294.79      258.99     37.90 o 
   8  -8   4      302.77      289.81     63.78 o 
   9  -8   4       31.79       38.19     16.39 o 
  -4  -7   4      574.32      550.81     69.53 o 
  -3  -7   4      994.05     1082.61     80.09 o 
  -2  -7   4      305.69      284.05     49.74 o 
  -1  -7   4      254.78      282.74     23.87 o 
   0  -7   4      487.79      489.30     26.48 o 
   1  -7   4        0.68        8.90     18.44 o 
   2  -7   4       81.98       76.60     14.63 o 
   3  -7   4      307.43      307.44     30.35 o 
   4  -7   4     3933.56     3716.84     68.92 o 
   5  -7   4      855.44      799.64     70.25 o 
   6  -7   4       26.73       54.13     18.80 o 
   7  -7   4        6.48       32.43     15.70 o 
   8  -7   4      109.85      105.52     28.37 o 
   9  -7   4       35.37        8.66     17.43 o 
  -5  -6   4       33.68       57.15     22.74 o 
  -4  -6   4        0.73       61.39     25.62 o 
  -3  -6   4        0.21        2.56     12.95 o 
  -2  -6   4      867.62      856.86     68.95 o 
  -1  -6   4     1373.85     1401.04     26.68 o 
   0  -6   4      384.30      398.80     21.30 o 
   1  -6   4        3.48       24.70      8.61 o 
   2  -6   4      234.13      220.14     14.72 o 
   3  -6   4      103.38      117.73     12.86 o 
   4  -6   4       67.23       65.07      9.06 o 
   5  -6   4       14.19       23.27      9.64 o 
   6  -6   4        3.13       23.02     14.61 o 
   7  -6   4      199.67      143.98     23.71 o 
   8  -6   4      447.22      537.86     61.63 o 
   9  -6   4      560.95      555.02     56.31 o 
  10  -6   4      162.49      118.85     38.40 o 
  -6  -5   4       38.05       35.05     22.67 o 
  -5  -5   4      312.77      297.38     40.68 o 
  -4  -5   4      161.74      131.25     26.77 o 
  -3  -5   4      109.51       33.41     41.76 o 
  -2  -5   4      986.79     1073.46     58.03 o 
  -1  -5   4       56.60       55.12      5.15 o 
   0  -5   4        0.63       16.33      7.92 o 
   1  -5   4     2810.70     2852.49     38.38 o 
   2  -5   4      555.37      520.49     19.77 o 
   3  -5   4       83.26      115.13     11.87 o 
   4  -5   4      225.05      204.53     19.56 o 
   5  -5   4     3448.65     3499.90     63.28 o 
   6  -5   4      225.90      207.53     15.96 o 
   7  -5   4       77.94       48.78     10.61 o 
   8  -5   4      288.93      359.31     52.06 o 
   9  -5   4      462.36      499.65     92.84 o 
  10  -5   4      721.71      635.68     53.18 o 
  -7  -4   4        0.97       21.75     22.14 o 
  -6  -4   4      247.00      282.62     50.76 o 
  -5  -4   4        8.39       27.18     11.11 o 
  -4  -4   4      183.76      166.89     26.48 o 
  -3  -4   4      697.72      703.58     68.67 o 
  -2  -4   4      519.62      504.59     28.46 o 
  -1  -4   4     8948.94     9158.44    125.56 o 
   0  -4   4     3224.90     3297.32     37.59 o 
   1  -4   4     3022.46     3102.01     62.94 o 
   2  -4   4     2442.50     2302.71     45.80 o 
   3  -4   4     2603.19     2797.75     39.79 o 
   4  -4   4     2799.10     2763.85     40.85 o 
   5  -4   4      538.37      503.49     19.99 o 
   6  -4   4     1873.76     1898.76     40.46 o 
   7  -4   4      246.62      282.03     33.32 o 
   8  -4   4     2561.68     2504.08    128.72 o 
   9  -4   4      311.00      308.51     37.24 o 
  10  -4   4       37.88       42.41     13.38 o 
  -7  -3   4        5.30       32.15     14.71 o 
  -6  -3   4        5.51        3.85      4.38 o 
  -5  -3   4     1203.15     1289.39     29.87 o 
  -4  -3   4     1106.51     1050.10     45.55 o 
  -3  -3   4      833.86      913.29     39.84 o 
  -2  -3   4     1685.19     1592.45     50.23 o 
  -1  -3   4       34.10       34.02      5.72 o 
   0  -3   4    10777.50    11194.07     60.17 o 
   1  -3   4     4140.75     4027.10     58.89 o 
   2  -3   4     4414.91     4459.62     46.89 o 
   3  -3   4     6192.56     5968.82     75.76 o 
   4  -3   4      953.12      840.32     25.75 o 
   5  -3   4     1559.53     1559.11     32.12 o 
   6  -3   4     1900.81     1988.44     45.15 o 
   7  -3   4      121.88      121.92     13.66 o 
   8  -3   4      332.43      300.73     25.04 o 
   9  -3   4       37.69       18.65     12.59 o 
  10  -3   4        7.55        6.80     12.91 o 
  -8  -2   4      856.54      978.81     60.81 o 
  -7  -2   4     1263.13     1292.63     53.65 o 
  -6  -2   4       45.15       22.03      5.98 o 
  -5  -2   4      587.96      622.57     18.22 o 
  -4  -2   4      122.14      128.61      8.46 o 
  -3  -2   4     2769.77     2751.10     28.65 o 
  -2  -2   4     4511.07     4314.21     81.05 o 
  -1  -2   4     8737.65     8726.56     46.40 o 
   0  -2   4     1132.88      996.51     20.71 o 
   1  -2   4     6129.35     5602.75     46.28 o 
   2  -2   4      193.48      233.75     13.51 o 
   3  -2   4      816.88      867.39     25.93 o 
   4  -2   4     2864.99     3157.61     40.25 o 
   5  -2   4      528.67      553.83     19.03 o 
   6  -2   4     1989.57     2136.02     52.50 o 
   7  -2   4        8.82       -3.31      7.34 o 
   8  -2   4      228.96      205.11     27.21 o 
   9  -2   4       10.38       27.11     15.65 o 
  -9  -1   4      122.03       76.47     26.61 o 
  -8  -1   4      237.57      213.22     24.90 o 
  -7  -1   4      562.37      524.06     25.26 o 
  -6  -1   4      528.17      506.69     25.89 o 
  -5  -1   4     3629.92     3839.50     60.74 o 
  -4  -1   4     2555.81     2590.08     32.74 o 
  -3  -1   4     3451.80     3583.14     46.12 o 
  -2  -1   4       47.54       37.38      6.15 o 
  -1  -1   4    14331.74    14377.03     92.09 o 
   0  -1   4     8119.10     8329.28     55.86 o 
   1  -1   4      498.61      608.41     17.94 o 
   2  -1   4     3167.88     2972.59     40.61 o 
   3  -1   4       23.03       30.84      7.08 o 
   4  -1   4     1664.64     1642.65     41.46 o 
   5  -1   4      600.33      637.80     19.64 o 
   6  -1   4       60.29       60.01     10.26 o 
   7  -1   4       13.58       11.02     11.13 o 
   8  -1   4      257.04      207.17     27.57 o 
   9  -1   4       17.96       22.81     20.52 o 
  -9   0   4     1194.02     1126.00     45.84 o 
  -8   0   4      573.75      613.05     45.00 o 
  -7   0   4      104.68       89.55     20.37 o 
  -6   0   4      177.65      210.67     15.83 o 
  -5   0   4       11.31       30.88      5.91 o 
  -4   0   4      497.50      403.95     18.97 o 
  -3   0   4      234.40      206.83      9.97 o 
  -2   0   4      853.83      859.59     17.34 o 
  -1   0   4     3351.50     3646.87     45.09 o 
   0   0   4      381.67      308.82      9.43 o 
   1   0   4     1284.03     1383.19     21.59 o 
   2   0   4       29.69       27.19      4.09 o 
   3   0   4       25.75       43.78      8.26 o 
   4   0   4       17.82       20.36      7.12 o 
   5   0   4     3706.20     3912.88     61.23 o 
   6   0   4      720.81      762.66     36.26 o 
   7   0   4       75.17       64.07     12.98 o 
   8   0   4      158.41      158.78     20.04 o 
   9   0   4        0.20       -4.36     20.32 o 
  -9   1   4        4.46       35.25     16.05 o 
  -8   1   4       17.23       19.37      8.35 o 
  -7   1   4      484.71      426.07     21.88 o 
  -6   1   4       23.78       28.33      8.74 o 
  -5   1   4       77.74       91.32     10.95 o 
  -4   1   4        0.36       24.19      6.70 o 
  -3   1   4       48.43       37.06      6.44 o 
  -2   1   4     4425.35     4641.49     37.10 o 
  -1   1   4     2756.78     2769.01     51.41 o 
   0   1   4     5204.27     5527.01     32.50 o 
   1   1   4    64132.62    65263.36    211.40 o 
   2   1   4     5518.66     5697.69     64.04 o 
   3   1   4     2488.12     2471.84     27.91 o 
   4   1   4      165.16      154.69     13.40 o 
   5   1   4      718.36      734.99     20.93 o 
   6   1   4       40.88       37.24      6.61 o 
   7   1   4      240.05      226.64     20.63 o 
   8   1   4      299.54      250.19     23.05 o 
 -10   2   4      214.03      224.59     35.56 o 
  -9   2   4        9.21       26.15     13.56 o 
  -8   2   4      387.99      387.53     31.58 o 
  -7   2   4       57.91       59.21     16.80 o 
  -6   2   4      460.16      470.58     22.26 o 
  -5   2   4      201.73      173.37     14.12 o 
  -4   2   4     5027.09     5061.19     66.87 o 
  -3   2   4     6378.96     6437.56     52.96 o 
  -2   2   4     1974.75     1739.49     28.68 o 
  -1   2   4     8875.82     8433.20     53.16 o 
   0   2   4     2113.24     2151.60     64.99 o 
   1   2   4      244.72      238.42     10.27 o 
   2   2   4      421.31      430.69     11.55 o 
   3   2   4     1319.23     1198.67     24.14 o 
   4   2   4     6699.08     7014.34    112.89 o 
   5   2   4      483.14      497.96     28.58 o 
   6   2   4       72.39       66.95     10.86 o 
   7   2   4      195.15      185.70     17.36 o 
   8   2   4       18.86        3.32     11.88 o 
 -10   3   4        0.40       16.29     11.97 o 
  -9   3   4      350.51      344.42     37.58 o 
  -8   3   4      211.80      215.83     39.58 o 
  -7   3   4      655.87      704.93     36.83 o 
  -6   3   4     5642.15     5904.07    103.76 o 
  -5   3   4      615.21      624.33     21.24 o 
  -4   3   4     1562.69     1460.12     33.98 o 
  -3   3   4      235.32      212.28     13.15 o 
  -2   3   4       69.54       56.87      9.63 o 
  -1   3   4     4699.72     4421.84     74.31 o 
   0   3   4     4673.97     4489.33     56.26 o 
   1   3   4    10416.31    10497.60    115.77 o 
   2   3   4      611.07      562.14     14.79 o 
   3   3   4     1290.15     1228.34     49.07 o 
   4   3   4       48.58       56.75     12.58 o 
   5   3   4       13.33        9.08      3.69 o 
   6   3   4      258.45      268.48     24.40 o 
   7   3   4      102.75       30.16     23.20 o 
 -10   4   4      530.65      564.14     59.50 o 
  -9   4   4      152.29      142.08     26.71 o 
  -8   4   4      523.54      474.88     39.13 o 
  -7   4   4       45.40       35.37      8.73 o 
  -6   4   4        9.28       31.14      8.17 o 
  -5   4   4     5639.34     5771.15     79.78 o 
  -4   4   4     1403.41     1481.17     35.91 o 
  -3   4   4    11869.76    11830.96    111.35 o 
  -2   4   4     1366.33     1428.85     29.01 o 
  -1   4   4        5.77       11.67      4.31 o 
   0   4   4        4.74       14.12      3.92 o 
   1   4   4     2124.92     2118.43     29.45 o 
   2   4   4     3549.51     3596.90     55.72 o 
   3   4   4      476.12      471.58     20.18 o 
   4   4   4        5.53        8.61      3.55 o 
   5   4   4       23.33       26.07      7.73 o 
   6   4   4        0.11       26.08     19.05 o 
 -10   5   4        9.66       47.32     17.37 o 
  -9   5   4      411.86      454.54     48.15 o 
  -8   5   4     1213.68     1252.76     59.53 o 
  -7   5   4     1843.35     1874.68     84.36 o 
  -6   5   4     2345.59     2326.81     52.94 o 
  -5   5   4     2179.13     2115.43     45.47 o 
  -4   5   4     1954.25     1850.74     39.09 o 
  -3   5   4       14.58       18.13      7.73 o 
  -2   5   4        8.71       15.36      8.44 o 
  -1   5   4       49.80       35.68      8.93 o 
   0   5   4      148.87      157.67     10.82 o 
   1   5   4      227.12      221.74     25.05 o 
   2   5   4      420.24      425.04     19.71 o 
   3   5   4       46.15       42.00     16.32 o 
   4   5   4      159.60      130.60     14.88 o 
   5   5   4        7.25       16.40      8.43 o 
 -10   6   4      288.19      432.61     70.30 o 
  -9   6   4        5.01       21.99     34.33 o 
  -8   6   4       70.65       69.83     20.08 o 
  -7   6   4      295.01      340.18     32.76 o 
  -6   6   4      487.53      417.20     24.71 o 
  -5   6   4     2260.55     2183.54     61.65 o 
  -4   6   4      454.71      457.12     22.29 o 
  -3   6   4      131.00      118.96     16.30 o 
  -2   6   4     2281.78     2291.19     45.79 o 
  -1   6   4        1.09       13.59      9.41 o 
   0   6   4        2.60       11.13      7.10 o 
   1   6   4       53.55       34.22      8.32 o 
   2   6   4      321.99      315.56     15.86 o 
   3   6   4     1204.47     1291.10     53.11 o 
   4   6   4      175.71      137.84     24.39 o 
 -10   7   4        8.87       -8.32     35.28 o 
  -9   7   4      134.07      158.75     42.03 o 
  -8   7   4      581.21      641.54     78.11 o 
  -7   7   4        1.33       54.47     27.24 o 
  -6   7   4       24.29       57.75     20.17 o 
  -5   7   4      557.06      507.38     29.89 o 
  -4   7   4        2.92        4.86     11.42 o 
  -3   7   4      985.11     1023.98     40.83 o 
  -2   7   4       37.38       40.36      9.53 o 
  -1   7   4      916.78      945.68     35.82 o 
   0   7   4      658.87      669.36     25.52 o 
   1   7   4      242.43      229.77     18.44 o 
   2   7   4      198.06      210.43     23.00 o 
   3   7   4       24.62       28.03     11.11 o 
  -9   8   4       49.38       74.78     20.16 o 
  -8   8   4       26.00       13.45     17.02 o 
  -7   8   4       27.91       24.86     23.20 o 
  -6   8   4      578.49      522.79     43.78 o 
  -5   8   4      294.26      280.03     34.88 o 
  -4   8   4      715.48      765.80     45.16 o 
  -3   8   4      809.12      844.42     33.02 o 
  -2   8   4       46.79       61.64     11.70 o 
  -1   8   4        3.21       12.56      9.66 o 
   0   8   4       64.67       52.64     12.22 o 
   1   8   4      639.17      638.68     30.51 o 
   2   8   4      508.44      468.73     37.63 o 
  -9   9   4      708.26      749.10    126.56 o 
  -8   9   4     1340.21     1388.25     60.09 o 
  -7   9   4      368.22      370.02     48.81 o 
  -6   9   4      522.89      585.75     95.68 o 
  -5   9   4       19.37       40.29     12.38 o 
  -4   9   4        1.08       18.74     10.21 o 
  -3   9   4      224.58      229.82     38.51 o 
  -2   9   4      708.16      631.50     69.40 o 
  -1   9   4      546.16      523.59     31.58 o 
   0   9   4       11.83       18.48     11.68 o 
   1   9   4      154.15      139.34     29.33 o 
  -8  10   4        1.08       22.11     14.88 o 
  -7  10   4      321.70      294.06     38.84 o 
  -6  10   4      385.39      412.18     53.25 o 
  -5  10   4      853.47      884.83     52.68 o 
  -4  10   4      337.31      386.25     46.42 o 
  -3  10   4       25.90       40.52     16.36 o 
  -2  10   4       30.86       21.98     13.64 o 
  -1  10   4        0.76       17.10     14.43 o 
   4 -11   5       65.55       72.74     23.55 o 
   5 -11   5      128.21       98.05     24.27 o 
   0 -10   5      435.04      470.34     69.49 o 
   1 -10   5      264.89      230.41     40.57 o 
   2 -10   5       53.97       58.43     18.01 o 
   3 -10   5       18.17       21.12     10.13 o 
   4 -10   5       32.26       42.87     16.91 o 
   5 -10   5        3.35       48.99     19.77 o 
   6 -10   5      227.77      230.86     37.08 o 
   7 -10   5       50.18       84.94     29.06 o 
  -1  -9   5       64.65       32.24     14.99 o 
   0  -9   5      172.84      161.18     27.26 o 
   1  -9   5      111.24      160.72     26.40 o 
   2  -9   5       73.54       55.71     13.23 o 
   3  -9   5      783.81      808.71     37.85 o 
   4  -9   5       44.39       55.64     14.85 o 
   5  -9   5       63.84       50.84     14.58 o 
   6  -9   5      213.47      203.34     40.23 o 
   7  -9   5        9.90       -0.52     29.84 o 
   8  -9   5      320.60      278.46     30.49 o 
  -3  -8   5      106.97       85.70     37.29 o 
  -2  -8   5       16.82       26.57     21.93 o 
  -1  -8   5       71.59       66.81     38.24 o 
   0  -8   5       56.86       42.87      9.33 o 
   1  -8   5        2.38       15.22      7.10 o 
   2  -8   5      238.60      239.44     29.38 o 
   3  -8   5      691.46      677.11     39.03 o 
   4  -8   5      235.15      255.47     34.97 o 
   5  -8   5     2165.87     2044.65     88.10 o 
   6  -8   5     2092.89     2019.44    108.92 o 
   7  -8   5      701.20      722.09     52.93 o 
   8  -8   5      380.64      410.76     51.41 o 
   9  -8   5       78.87       82.73     22.07 o 
  -4  -7   5      368.75      345.90     58.05 o 
  -3  -7   5       53.23      119.44     51.34 o 
  -2  -7   5       37.44      -17.07     23.25 o 
  -1  -7   5      140.28      169.12     37.71 o 
   0  -7   5       26.98       22.84     11.84 o 
   1  -7   5     3786.29     3989.12     68.28 o 
   2  -7   5     1928.52     2052.54     43.61 o 
   3  -7   5     1599.83     1603.02     39.20 o 
   4  -7   5     1184.63     1159.85     47.91 o 
   5  -7   5       30.01       42.86     11.53 o 
   6  -7   5      128.43       68.08     19.93 o 
   7  -7   5       33.43       43.49     16.15 o 
   8  -7   5      787.86      822.81     56.58 o 
   9  -7   5      904.06      967.61     66.63 o 
  -5  -6   5      368.30      388.78     57.24 o 
  -4  -6   5      361.85      383.22     59.50 o 
  -3  -6   5      123.37      149.65     33.09 o 
  -2  -6   5     1616.30     1596.82     67.62 o 
  -1  -6   5     2377.46     2419.35     62.61 o 
   0  -6   5      600.17      630.55     21.10 o 
   1  -6   5        4.71       15.61      5.89 o 
   2  -6   5      490.51      475.78     21.16 o 
   3  -6   5     1677.74     1638.45     41.73 o 
   4  -6   5     3978.01     3853.97     75.52 o 
   5  -6   5     3641.55     3626.78     63.47 o 
   6  -6   5      704.13      692.39     43.27 o 
   7  -6   5      919.89     1063.61     52.04 o 
   8  -6   5      110.78       68.90     17.52 o 
   9  -6   5        7.31       22.83     16.13 o 
  10  -6   5       78.97       27.95     29.52 o 
  -6  -5   5      616.18      611.30     53.20 o 
  -5  -5   5     1081.31     1155.46     96.31 o 
  -4  -5   5      309.75      326.87     36.59 o 
  -3  -5   5      488.85      485.41     41.97 o 
  -2  -5   5      572.19      557.53     60.16 o 
  -1  -5   5      663.11      619.39     17.54 o 
   0  -5   5     3034.97     2893.70     50.06 o 
   1  -5   5     2947.47     2962.70     52.27 o 
   2  -5   5     7407.21     7628.45     77.44 o 
   3  -5   5     1785.30     1817.75     35.97 o 
   4  -5   5      279.14      280.27     15.91 o 
   5  -5   5      395.68      428.25     24.37 o 
   6  -5   5      353.62      331.18     25.39 o 
   7  -5   5      255.97      282.87     26.62 o 
   8  -5   5      174.45      178.33     27.29 o 
   9  -5   5      277.83      329.13     42.30 o 
  10  -5   5       77.46       51.56     17.98 o 
  -7  -4   5        2.78       25.02     25.85 o 
  -6  -4   5      290.46      339.38     57.95 o 
  -5  -4   5      228.66      167.71     23.24 o 
  -4  -4   5      395.15      412.97     45.52 o 
  -3  -4   5     2557.12     2507.61    128.77 o 
  -2  -4   5     2496.77     2587.01    135.55 o 
  -1  -4   5     1356.27     1339.70     39.51 o 
   0  -4   5     1476.09     1556.28     32.46 o 
   1  -4   5        0.18        0.75      6.63 o 
   2  -4   5     1461.91     1431.39     32.92 o 
   3  -4   5       15.72       21.52      6.10 o 
   4  -4   5      693.01      738.42     25.14 o 
   5  -4   5     1347.74     1370.97     38.10 o 
   6  -4   5     2205.00     2353.95     46.35 o 
   7  -4   5        3.69       13.76      7.47 o 
   8  -4   5        1.20       12.23      8.63 o 
   9  -4   5       25.34       27.47     33.83 o 
  10  -4   5       48.28       19.32     16.28 o 
  -7  -3   5      429.19      376.90     69.85 o 
  -6  -3   5      574.01      571.51     42.29 o 
  -5  -3   5      212.53      226.01     31.49 o 
  -4  -3   5        1.43        0.47     22.59 o 
  -3  -3   5       45.77       15.23     13.61 o 
  -2  -3   5       22.23       27.60      8.44 o 
  -1  -3   5     2638.49     2786.72     36.72 o 
   0  -3   5       11.09       17.11      4.11 o 
   1  -3   5      253.99      244.43     10.24 o 
   2  -3   5      597.97      515.75     15.74 o 
   3  -3   5      201.58      182.05     10.32 o 
   4  -3   5      354.08      327.67     13.88 o 
   5  -3   5       87.98       79.24     10.23 o 
   6  -3   5      290.55      276.94     16.96 o 
   7  -3   5     2581.88     2770.37     76.73 o 
   8  -3   5     1069.90     1127.38     59.05 o 
   9  -3   5      433.83      425.62     48.02 o 
  -8  -2   5        7.91       10.49     12.91 o 
  -7  -2   5       66.61       43.89     10.05 o 
  -6  -2   5       99.11       94.27     10.77 o 
  -5  -2   5        9.78        5.00      7.02 o 
  -4  -2   5     1225.93     1204.14     29.55 o 
  -3  -2   5     2289.73     2255.75     28.49 o 
  -2  -2   5      287.48      294.60     10.80 o 
  -1  -2   5     1087.09     1046.67     19.13 o 
   0  -2   5     6765.39     6923.17     47.91 o 
   1  -2   5      513.39      431.10     15.58 o 
   2  -2   5     1059.49      946.20     19.98 o 
   3  -2   5      283.99      241.94     11.61 o 
   4  -2   5     5969.37     5947.20     80.47 o 
   5  -2   5     5862.23     6049.21     78.63 o 
   6  -2   5     1042.23     1077.21     27.82 o 
   7  -2   5       64.84       58.55      9.98 o 
   8  -2   5       59.51       41.26     14.01 o 
   9  -2   5       81.28       50.56     14.73 o 
  -9  -1   5      146.87       99.88     28.34 o 
  -8  -1   5      380.24      394.20     84.90 o 
  -7  -1   5      101.70       91.57      9.61 o 
  -6  -1   5       90.19       98.61     11.14 o 
  -5  -1   5      166.16      147.45     12.20 o 
  -4  -1   5      157.84      182.72     12.31 o 
  -3  -1   5     2910.87     3120.57     42.02 o 
  -2  -1   5     8354.20     7944.64     51.65 o 
  -1  -1   5     8700.07     8572.48     49.48 o 
   0  -1   5    12682.68    12857.76     77.59 o 
   1  -1   5     3285.06     3051.55     45.33 o 
   2  -1   5      538.43      506.95     16.11 o 
   3  -1   5     1529.86     1650.39     27.91 o 
   4  -1   5     1705.06     1701.87     48.93 o 
   5  -1   5     1412.41     1364.86     35.22 o 
   6  -1   5     2298.21     2407.79     45.71 o 
   7  -1   5     1343.78     1306.46     41.20 o 
   8  -1   5       82.39       67.75     20.39 o 
   9  -1   5      176.86      146.40     18.55 o 
  -9   0   5       27.60       33.73     14.46 o 
  -8   0   5      233.74      203.68     26.98 o 
  -7   0   5      178.20      192.04     19.83 o 
  -6   0   5      353.33      357.61     16.24 o 
  -5   0   5     8300.83     8615.22    174.56 o 
  -4   0   5    11222.46    11782.45    119.61 o 
  -3   0   5     2382.16     2267.84     36.13 o 
  -2   0   5    23767.45    23532.40    254.53 o 
  -1   0   5    23464.17    24047.39    122.17 o 
   0   0   5      139.05      219.21     14.67 o 
   1   0   5       53.43       54.55      7.92 o 
   2   0   5       60.70       54.79      6.22 o 
   3   0   5     5696.57     5678.99     67.57 o 
   4   0   5     2297.44     2215.39     28.86 o 
   5   0   5      332.40      338.38     15.61 o 
   6   0   5      259.35      278.54     19.59 o 
   7   0   5      299.60      252.20     18.89 o 
   8   0   5       16.52       16.89     10.11 o 
  -9   1   5      558.41      576.80     68.53 o 
  -8   1   5      465.21      504.61     32.49 o 
  -7   1   5     2576.76     2643.05     63.35 o 
  -6   1   5     1291.26     1304.22     33.57 o 
  -5   1   5        1.24        4.56      6.32 o 
  -4   1   5      462.00      423.87     16.78 o 
  -3   1   5     1875.30     1796.74     30.99 o 
  -2   1   5     2869.44     2704.43     38.55 o 
  -1   1   5      403.53      394.48     21.38 o 
   0   1   5     7613.63     7527.57     45.42 o 
   1   1   5     5291.76     5462.30    333.90 o 
   2   1   5        8.55       39.73      6.98 o 
   3   1   5      103.75      110.92      5.68 o 
   4   1   5       80.30      109.70      7.40 o 
   5   1   5        4.77       18.17      6.03 o 
   6   1   5      276.54      267.92     14.38 o 
   7   1   5        4.89        7.99      4.45 o 
   8   1   5      235.72      189.31     37.66 o 
 -10   2   5      114.62      114.53     34.62 o 
  -9   2   5       27.86       34.90     16.03 o 
  -8   2   5       20.38       -4.85     11.15 o 
  -7   2   5      400.85      397.67     24.46 o 
  -6   2   5     1163.22     1176.83     32.90 o 
  -5   2   5      370.75      347.56     16.08 o 
  -4   2   5     1898.69     1928.40     87.29 o 
  -3   2   5      618.92      526.70     23.72 o 
  -2   2   5       62.20       70.81      9.55 o 
  -1   2   5     1376.41     1260.35     22.75 o 
   0   2   5     3406.17     3537.26     44.50 o 
   1   2   5     5367.29     5562.48     63.59 o 
   2   2   5      153.64      169.56     13.67 o 
   3   2   5      397.87      380.09     10.86 o 
   4   2   5      451.94      473.28     19.90 o 
   5   2   5        4.62        8.05      5.39 o 
   6   2   5      259.34      232.51     21.81 o 
   7   2   5       27.29       20.61      8.52 o 
   8   2   5      230.05      163.74     35.28 o 
 -10   3   5      113.46      127.12     23.07 o 
  -9   3   5      287.49      327.34     41.45 o 
  -8   3   5       45.28       45.42     15.04 o 
  -7   3   5       68.01       73.99     12.95 o 
  -6   3   5       39.86       36.50     14.64 o 
  -5   3   5      714.74      760.89     26.83 o 
  -4   3   5      935.20      945.43     26.53 o 
  -3   3   5     3430.04     3575.54     62.29 o 
  -2   3   5      879.62      849.86     21.00 o 
  -1   3   5     1329.77     1322.26     24.90 o 
   0   3   5      517.56      459.78     15.57 o 
   1   3   5     5464.23     5430.18     61.31 o 
   2   3   5      135.86      125.56      8.92 o 
   3   3   5       13.90       17.36      5.85 o 
   4   3   5      105.90       89.53      8.26 o 
   5   3   5      655.59      615.60     30.12 o 
   6   3   5      393.60      402.02     38.24 o 
 -10   4   5       12.56       23.84     17.22 o 
  -9   4   5      284.46      308.48     39.61 o 
  -8   4   5      164.99      129.87     28.55 o 
  -7   4   5      761.79      750.55     45.16 o 
  -6   4   5     1925.63     1991.50     47.46 o 
  -5   4   5     1139.36     1075.58     31.52 o 
  -4   4   5       90.53       85.82     11.64 o 
  -3   4   5     4106.26     3998.47     60.06 o 
  -2   4   5      305.38      347.72     15.49 o 
  -1   4   5     2766.29     2882.95     45.26 o 
   0   4   5     4391.82     4567.76     51.01 o 
   1   4   5     7765.32     8336.19     97.99 o 
   2   4   5     3493.22     3718.63     74.12 o 
   3   4   5      458.19      451.07     19.58 o 
   4   4   5     1148.86     1163.42     42.65 o 
   5   4   5      740.29      720.03     27.72 o 
   6   4   5       35.95       25.21     21.70 o 
 -10   5   5      130.43      154.20     22.72 o 
  -9   5   5      950.09      954.01     55.18 o 
  -8   5   5     1981.86     1968.74     83.42 o 
  -7   5   5       23.11       -2.47     19.60 o 
  -6   5   5     1137.00     1118.70     33.06 o 
  -5   5   5      440.06      495.61     24.88 o 
  -4   5   5     2495.31     2374.36     44.08 o 
  -3   5   5     2516.10     2393.74     46.59 o 
  -2   5   5     1811.70     1625.00     37.35 o 
  -1   5   5     6231.92     6604.59     84.65 o 
   0   5   5     2478.53     2467.38     48.87 o 
   1   5   5       80.48      109.18     14.28 o 
   2   5   5       79.18       65.89      9.59 o 
   3   5   5      213.10      248.73     15.20 o 
   4   5   5      188.94      195.99     17.90 o 
   5   5   5      176.30      253.31     41.95 o 
 -10   6   5      146.30       96.55     21.66 o 
  -9   6   5      170.44       84.75     30.26 o 
  -8   6   5      532.71      608.44     49.58 o 
  -7   6   5     2084.07     2247.13     91.63 o 
  -6   6   5     2157.11     2247.50     96.32 o 
  -5   6   5     3625.74     3451.62     62.31 o 
  -4   6   5      835.71      792.18     29.35 o 
  -3   6   5        4.10       15.46      9.79 o 
  -2   6   5      322.38      287.77     18.15 o 
  -1   6   5      467.52      495.71     20.12 o 
   0   6   5     2280.47     2277.00     44.00 o 
   1   6   5      115.50      114.93     13.14 o 
   2   6   5      129.39      127.59     16.62 o 
   3   6   5      299.99      296.06     16.44 o 
   4   6   5        2.05       13.56      9.48 o 
 -10   7   5      418.69      501.35     47.87 o 
  -9   7   5      970.41     1015.93     59.34 o 
  -8   7   5      432.04      461.75     48.37 o 
  -7   7   5      370.98      314.49     60.03 o 
  -6   7   5        6.64        5.86     14.61 o 
  -5   7   5      391.63      386.24     41.46 o 
  -4   7   5      394.92      460.41     39.94 o 
  -3   7   5       29.68       39.88      9.75 o 
  -2   7   5      458.99      445.60     26.32 o 
  -1   7   5       95.81       78.17     11.83 o 
   0   7   5       56.33       46.75     11.85 o 
   1   7   5      123.03      115.25     14.74 o 
   2   7   5       65.20       49.17     13.67 o 
   3   7   5        0.81       -6.16     13.79 o 
  -9   8   5      330.60      350.47     45.37 o 
  -8   8   5      265.87      288.93     55.28 o 
  -7   8   5      413.28      360.27     58.53 o 
  -6   8   5      312.03      317.29     33.78 o 
  -5   8   5       10.48       10.61      9.62 o 
  -4   8   5       34.75       47.59     16.60 o 
  -3   8   5       96.53      101.30     14.56 o 
  -2   8   5       39.87       26.73      6.56 o 
  -1   8   5       48.47       37.50      8.38 o 
   0   8   5      255.89      231.07     21.98 o 
   1   8   5      296.47      249.02     20.95 o 
  -9   9   5      231.34      225.12     39.94 o 
  -8   9   5       38.47       44.29     20.70 o 
  -7   9   5        2.30       31.76     17.49 o 
  -6   9   5       45.04       60.63     25.25 o 
  -5   9   5      425.83      426.90     45.69 o 
  -4   9   5        4.44       41.89     17.51 o 
  -3   9   5      696.45      737.37     55.12 o 
  -2   9   5      691.39      660.50     44.90 o 
  -1   9   5       68.68       36.08     14.17 o 
   0   9   5        6.30       17.26     13.87 o 
   1   9   5       82.17       80.46     27.44 o 
  -7  10   5      562.03      618.86     54.62 o 
  -6  10   5      214.01      221.24     28.17 o 
  -5  10   5      475.26      541.37     72.01 o 
  -4  10   5      209.30      218.29     32.97 o 
  -3  10   5       41.93       56.06     20.13 o 
  -2  10   5      150.52      160.02     21.44 o 
  -1  10   5      458.93      493.09     40.09 o 
   0 -10   6       13.75       34.75     12.45 o 
   1 -10   6       19.65       48.80     18.10 o 
   2 -10   6      273.68      306.41     35.05 o 
   3 -10   6      586.29      702.25     46.50 o 
   4 -10   6      959.17      864.12     54.28 o 
   5 -10   6     1560.36     1597.54     78.47 o 
   6 -10   6      845.91      885.72    101.26 o 
   7 -10   6       66.76       65.54     15.99 o 
  -1  -9   6      256.36      224.14     41.26 o 
   0  -9   6     1071.62     1279.63     93.31 o 
   1  -9   6      706.11      784.84     33.36 o 
   2  -9   6      314.85      274.48     37.04 o 
   3  -9   6      805.17      855.41     39.96 o 
   4  -9   6      141.62      103.20     26.30 o 
   5  -9   6      355.18      339.65     42.70 o 
   6  -9   6      273.73      274.96     36.81 o 
   7  -9   6      329.46      320.95     43.55 o 
   8  -9   6      266.92      237.39     30.06 o 
  -3  -8   6      360.35      278.82     69.46 o 
  -2  -8   6      311.10      365.81     64.71 o 
  -1  -8   6        1.36      -21.40     21.40 o 
   0  -8   6      256.82      269.75     26.45 o 
   1  -8   6        4.96       15.11     18.01 o 
   2  -8   6       65.46       40.70     13.33 o 
   3  -8   6      113.76      155.34     20.36 o 
   4  -8   6      196.84      185.11     21.90 o 
   5  -8   6       59.38       71.54     24.49 o 
   6  -8   6       44.10       35.56     15.55 o 
   7  -8   6        6.55       36.55     13.86 o 
   8  -8   6        5.71       34.71     14.02 o 
   9  -8   6       68.77       42.34     21.69 o 
  -4  -7   6       47.29       73.41     29.68 o 
  -3  -7   6      248.07      222.71     49.51 o 
  -2  -7   6      641.81      602.51     65.29 o 
  -1  -7   6        6.49       28.34     19.69 o 
   0  -7   6       25.40       21.32      7.67 o 
   1  -7   6      680.89      680.41     37.69 o 
   2  -7   6      144.79      163.10     17.85 o 
   3  -7   6      295.73      300.25     20.13 o 
   4  -7   6      335.68      309.85     37.06 o 
   5  -7   6      972.23     1027.83     63.18 o 
   6  -7   6       80.35       65.33     19.95 o 
   7  -7   6       35.64       40.39     17.73 o 
   8  -7   6      214.22      210.44     28.26 o 
   9  -7   6      395.25      379.49     42.23 o 
  -5  -6   6        1.64       50.21     17.25 o 
  -4  -6   6      118.99      131.75     80.55 o 
  -3  -6   6       45.83       45.66     18.54 o 
  -2  -6   6       44.20       37.66     12.68 o 
  -1  -6   6        0.59       23.17     11.62 o 
   0  -6   6      134.77      146.51     12.49 o 
   1  -6   6     1437.85     1450.16     35.11 o 
   2  -6   6     1329.63     1260.18     37.15 o 
   3  -6   6     1393.43     1368.32     40.92 o 
   4  -6   6      838.91      795.00     28.17 o 
   5  -6   6      490.76      503.35     26.85 o 
   6  -6   6      117.99      128.44     29.83 o 
   7  -6   6       23.88       26.97     13.76 o 
   8  -6   6      745.50      680.88     47.63 o 
   9  -6   6      575.91      565.83     43.82 o 
  -6  -5   6        0.06       16.05     19.07 o 
  -5  -5   6       28.04       48.54     29.29 o 
  -4  -5   6       10.60        9.15     17.10 o 
  -3  -5   6       13.66      -10.16     14.01 o 
  -2  -5   6     1794.19     1891.11     59.11 o 
  -1  -5   6     4465.89     4671.07    167.27 o 
   0  -5   6      213.32      228.85     12.23 o 
   1  -5   6      454.43      446.92     32.51 o 
   2  -5   6     4592.39     4625.90     80.24 o 
   3  -5   6      208.88      202.72     13.64 o 
   4  -5   6     3026.27     2945.98     50.82 o 
   5  -5   6     3048.14     3152.07     65.03 o 
   6  -5   6     3048.88     3116.76    100.94 o 
   7  -5   6     1759.59     1817.86     60.97 o 
   8  -5   6      345.74      362.88     34.13 o 
   9  -5   6      237.55      234.01     62.64 o 
  -7  -4   6      201.88      164.04     46.31 o 
  -6  -4   6      114.48      124.60     50.07 o 
  -5  -4   6      361.99      329.99     43.97 o 
  -4  -4   6     2657.84     2948.01    100.08 o 
  -3  -4   6     2832.19     2897.96     75.93 o 
  -2  -4   6      577.51      608.82     33.19 o 
  -1  -4   6        9.67        9.20      3.67 o 
   0  -4   6     2448.61     2557.78     33.20 o 
   1  -4   6     7013.42     7119.93    102.37 o 
   2  -4   6     2253.48     2246.64     34.85 o 
   3  -4   6     1877.69     1737.85     39.57 o 
   4  -4   6     1095.14     1076.56     30.43 o 
   5  -4   6      991.88      985.86     31.45 o 
   6  -4   6      814.33      862.72     36.81 o 
   7  -4   6      113.35       98.24     14.12 o 
   8  -4   6      359.20      330.64     49.43 o 
   9  -4   6       17.59       41.79     12.95 o 
  -7  -3   6      120.95      159.61     31.78 o 
  -6  -3   6      116.20       89.04     43.56 o 
  -5  -3   6       36.04       18.92      6.87 o 
  -4  -3   6      255.14      232.80     22.72 o 
  -3  -3   6     5268.75     5287.99    174.38 o 
  -2  -3   6     4184.41     4172.95     74.15 o 
  -1  -3   6     2265.94     2180.09     33.06 o 
   0  -3   6     1324.81     1159.95     22.48 o 
   1  -3   6     5106.26     4727.39     61.40 o 
   2  -3   6     1165.46     1043.60     27.16 o 
   3  -3   6       21.84       35.99      6.98 o 
   4  -3   6     1250.21     1299.05     34.25 o 
   5  -3   6       71.54       75.97     16.73 o 
   6  -3   6       67.41       61.07     13.91 o 
   7  -3   6       50.96       35.87     10.14 o 
   8  -3   6      546.66      559.38     59.03 o 
   9  -3   6       24.37       23.00     15.56 o 
  -8  -2   6      232.38      264.22     39.99 o 
  -7  -2   6      391.69      323.79     25.62 o 
  -6  -2   6     1295.11     1229.41     34.89 o 
  -5  -2   6     4214.51     4569.70    111.14 o 
  -4  -2   6      879.63      768.23     21.40 o 
  -3  -2   6      119.54      140.64     14.03 o 
  -2  -2   6       15.84       12.76      4.59 o 
  -1  -2   6     5350.11     5496.12     95.38 o 
   0  -2   6     1841.38     1928.46     29.43 o 
   1  -2   6      963.28     1025.69     26.11 o 
   2  -2   6        3.05       14.83      6.07 o 
   3  -2   6      522.67      459.50     17.15 o 
   4  -2   6      763.04      766.11     21.60 o 
   5  -2   6       69.32       68.76      7.65 o 
   6  -2   6      364.38      341.76     18.74 o 
   7  -2   6        6.19       -7.59      8.20 o 
   8  -2   6       11.48       16.23      7.11 o 
   9  -2   6      280.83      261.22     28.41 o 
  -8  -1   6      276.83      233.16     24.03 o 
  -7  -1   6       28.52       13.25      6.63 o 
  -6  -1   6        0.00        7.94      8.80 o 
  -5  -1   6      281.36      297.46     16.43 o 
  -4  -1   6       20.24       27.99      6.65 o 
  -3  -1   6      530.65      601.31     27.20 o 
  -2  -1   6     2161.10     2441.94     40.40 o 
  -1  -1   6    12652.06    12960.03     93.07 o 
   0  -1   6     1164.25     1055.86     21.53 o 
   1  -1   6     2106.47     2089.59     30.79 o 
   2  -1   6       10.39        8.73      3.59 o 
   3  -1   6     3521.84     3646.14     56.39 o 
   4  -1   6     1394.22     1511.64     32.25 o 
   5  -1   6     7824.51     8404.61    118.94 o 
   6  -1   6      319.04      348.71     25.31 o 
   7  -1   6      209.65      237.84     21.22 o 
   8  -1   6        2.54        4.54     11.69 o 
   9  -1   6        0.08        9.16     14.69 o 
  -9   0   6        4.94       11.79      8.72 o 
  -8   0   6      161.62      152.14     23.31 o 
  -7   0   6      474.87      459.99     25.52 o 
  -6   0   6        1.60       17.59      6.27 o 
  -5   0   6      248.36      207.40     13.25 o 
  -4   0   6        2.51       12.47     10.83 o 
  -3   0   6      714.20      755.59     33.80 o 
  -2   0   6     3569.63     3753.15     42.04 o 
  -1   0   6     2704.69     2479.62     41.33 o 
   0   0   6     2908.51     2829.36     37.80 o 
   1   0   6      255.33      322.00     11.98 o 
   2   0   6     5038.62     4928.74     58.79 o 
   3   0   6     9036.54     9733.00     83.02 o 
   4   0   6      144.07      118.67      8.10 o 
   5   0   6      140.34      134.63     17.42 o 
   6   0   6      107.52      110.23     12.41 o 
   7   0   6      945.19     1011.14     43.18 o 
   8   0   6      268.06      265.81     76.93 o 
  -9   1   6        0.86       38.72      9.08 o 
  -8   1   6       52.29       41.76     11.85 o 
  -7   1   6      300.42      262.20     21.61 o 
  -6   1   6      150.63      144.10     15.81 o 
  -5   1   6     1032.73      998.54     27.68 o 
  -4   1   6     7676.48     8034.29     78.37 o 
  -3   1   6     2278.30     2112.45     35.63 o 
  -2   1   6     2537.77     2411.15     36.16 o 
  -1   1   6       59.50       50.98      8.86 o 
   0   1   6     9746.59    10087.70     78.08 o 
   1   1   6        1.31        3.89      2.48 o 
   2   1   6     2625.61     2579.01     49.04 o 
   3   1   6    13170.09    13759.87    236.12 o 
   4   1   6     3022.09     3143.51     48.25 o 
   5   1   6     1487.35     1619.23     31.21 o 
   6   1   6      174.25      173.20     16.21 o 
   7   1   6      220.12      202.55     37.19 o 
   8   1   6        8.24       12.43     18.54 o 
 -10   2   6      126.46      120.75     32.02 o 
  -9   2   6      175.67      210.54     25.67 o 
  -8   2   6      310.47      313.85     24.84 o 
  -7   2   6     1850.43     1942.02     58.52 o 
  -6   2   6     4327.25     4546.67     85.15 o 
  -5   2   6      110.45      100.35     13.40 o 
  -4   2   6     4843.43     4958.37     64.76 o 
  -3   2   6       13.33       21.82      7.39 o 
  -2   2   6     4909.29     4615.31     88.78 o 
  -1   2   6      554.24      437.01     22.73 o 
   0   2   6     1056.98      973.12     18.29 o 
   2   2   6        6.46       15.98     15.76 o 
   3   2   6      973.40     1031.20     39.88 o 
   4   2   6      310.95      357.62     19.86 o 
   5   2   6        9.30        6.65      5.84 o 
   6   2   6      179.72      170.84     14.91 o 
   7   2   6        5.93       29.33     10.29 o 
 -10   3   6      269.79      231.05     37.82 o 
  -9   3   6      414.21      394.18     70.88 o 
  -8   3   6        3.05       20.16      8.14 o 
  -7   3   6      973.48     1006.01     45.61 o 
  -6   3   6     1563.57     1626.18     47.60 o 
  -5   3   6     6806.64     7094.96     93.06 o 
  -4   3   6    11976.29    12417.30    222.36 o 
  -3   3   6      808.75      733.01     20.99 o 
  -2   3   6      306.87      241.87     12.58 o 
  -1   3   6      335.39      301.58     12.39 o 
   0   3   6      341.62      326.60     10.81 o 
   1   3   6       10.60        8.42      8.24 o 
   2   3   6     2587.43     2749.04     58.55 o 
   3   3   6     1506.03     1501.53     50.22 o 
   4   3   6       69.07       33.30      7.51 o 
   5   3   6       94.61       84.92     15.24 o 
   6   3   6        0.79        9.25     17.50 o 
   7   3   6        0.57        5.86     18.01 o 
 -10   4   6      256.82      199.38     30.29 o 
  -9   4   6      920.31      853.59     53.97 o 
  -8   4   6      622.22      729.43     51.11 o 
  -7   4   6       83.61      120.08     28.37 o 
  -6   4   6     2379.74     2457.64     55.08 o 
  -5   4   6        4.46       18.67      6.88 o 
  -4   4   6      197.20      253.26     19.01 o 
  -3   4   6        8.51       -2.42      7.31 o 
  -2   4   6     1820.69     1788.21     42.79 o 
  -1   4   6     1238.80     1224.61     30.71 o 
   0   4   6     1812.32     1965.16     36.64 o 
   1   4   6      193.61      190.27     11.37 o 
   2   4   6     1464.42     1521.35     33.42 o 
   3   4   6     1200.22     1158.71     32.64 o 
   4   4   6       11.70       13.23      4.75 o 
   5   4   6      282.55      254.44     39.13 o 
   6   4   6      341.78      323.28     45.04 o 
 -10   5   6      352.70      456.13     59.80 o 
  -9   5   6       25.14       49.56     15.73 o 
  -8   5   6      361.87      357.36     37.11 o 
  -7   5   6      512.45      495.03     38.66 o 
  -6   5   6      441.36      395.23     22.08 o 
  -5   5   6       60.44       38.20      7.99 o 
  -4   5   6      999.79      961.44     29.95 o 
  -3   5   6        8.41       23.42     12.80 o 
  -2   5   6      833.13      802.77     26.17 o 
  -1   5   6       49.84       58.47      7.41 o 
   0   5   6       58.01       54.33      7.91 o 
   1   5   6      551.76      546.56     17.99 o 
   2   5   6      167.85      195.73     15.69 o 
   3   5   6     1036.46     1140.42     29.74 o 
   4   5   6      454.64      440.41     29.97 o 
   5   5   6      296.33      314.47     45.71 o 
 -10   6   6       54.20       52.53     13.67 o 
  -9   6   6       23.33       18.78     14.30 o 
  -8   6   6      632.16      592.60     65.55 o 
  -7   6   6      656.96      583.60     42.83 o 
  -6   6   6       50.41       28.71     17.30 o 
  -5   6   6      195.86      167.00     18.17 o 
  -4   6   6     1512.64     1555.15     40.90 o 
  -3   6   6     1363.47     1440.79     38.08 o 
  -2   6   6     1665.73     1678.86     42.53 o 
  -1   6   6     2346.00     2431.14     50.21 o 
   0   6   6     3092.99     3179.73     56.39 o 
   1   6   6     1108.59     1093.25     37.29 o 
   2   6   6      405.71      417.00     23.94 o 
   3   6   6      216.74      186.32     20.17 o 
   4   6   6      362.27      361.49     47.48 o 
 -10   7   6       50.77       30.90     13.61 o 
  -9   7   6        6.81      -19.25     19.25 o 
  -8   7   6      129.10      178.33     35.33 o 
  -7   7   6       70.13       59.11     16.06 o 
  -6   7   6     3070.29     3062.50    114.09 o 
  -5   7   6     1859.21     1904.63    123.63 o 
  -4   7   6     4015.73     3981.79    107.80 o 
  -3   7   6      609.12      643.20     40.12 o 
  -2   7   6        9.94        7.22      6.64 o 
  -1   7   6      615.86      618.27     28.16 o 
   0   7   6        6.61       15.64      6.33 o 
   1   7   6      493.68      552.67     26.71 o 
   2   7   6      445.62      380.80     48.83 o 
   3   7   6      131.88      117.96     37.68 o 
  -9   8   6     1150.11     1197.61    106.26 o 
  -8   8   6     1716.70     1829.29     86.91 o 
  -7   8   6       95.47      140.59     27.51 o 
  -6   8   6      208.86      197.60     28.16 o 
  -5   8   6      408.72      358.41     41.05 o 
  -4   8   6      789.74      698.31     52.43 o 
  -3   8   6      820.63      775.25     44.03 o 
  -2   8   6     1259.57     1261.19     55.40 o 
  -1   8   6     1012.22      919.72     33.71 o 
   0   8   6      333.06      318.36     25.03 o 
   1   8   6      199.03      150.34     26.56 o 
   2   8   6       62.78       17.53     18.36 o 
  -8   9   6      362.65      380.91     45.95 o 
  -7   9   6      213.34      216.81     47.05 o 
  -6   9   6      727.64      757.48     50.56 o 
  -5   9   6      649.34      666.01     60.53 o 
  -4   9   6     1089.68     1146.43     69.33 o 
  -3   9   6        3.51       23.42     11.52 o 
  -2   9   6       18.98       10.84      9.06 o 
  -1   9   6      190.90      181.04     21.69 o 
   0   9   6        3.98       16.33     12.24 o 
  -7  10   6       60.73       33.29     19.74 o 
  -6  10   6        6.30       22.96     14.32 o 
  -5  10   6        0.49        6.99     13.57 o 
  -4  10   6       10.92       28.43     18.03 o 
  -3  10   6       19.71       32.99     12.15 o 
  -2  10   6       86.00      113.65     41.00 o 
   1 -10   7       36.73       49.40     27.14 o 
   2 -10   7        0.18        3.39     14.17 o 
   3 -10   7       16.96       24.51     11.88 o 
   4 -10   7       28.75       27.29     36.00 o 
   5 -10   7       61.03       17.89     38.19 o 
   6 -10   7        9.43       51.97     32.30 o 
   7 -10   7       20.85       17.93     16.45 o 
  -1  -9   7      110.11      127.37     43.89 o 
   0  -9   7      452.35      411.44     72.83 o 
   1  -9   7      300.17      290.11     29.59 o 
   2  -9   7      331.86      324.09     28.27 o 
   3  -9   7        9.13       15.78      8.44 o 
   4  -9   7      955.99      918.16     62.78 o 
   5  -9   7     1625.45     1682.95     94.16 o 
   6  -9   7      473.95      554.40     41.58 o 
   7  -9   7      848.39      887.83    103.11 o 
   8  -9   7      314.15      285.84     43.23 o 
  -3  -8   7       55.93       54.91     24.58 o 
  -2  -8   7       43.26      -23.04     23.04 o 
  -1  -8   7       41.54       33.99     19.74 o 
   0  -8   7     1081.15     1118.07     40.01 o 
   1  -8   7     1900.09     2080.74     61.61 o 
   2  -8   7      488.39      471.32     28.63 o 
   3  -8   7      815.11      840.79     41.69 o 
   4  -8   7       77.27       88.95     17.64 o 
   5  -8   7       24.86       41.02     17.51 o 
   6  -8   7       35.30       33.21     14.33 o 
   7  -8   7      282.04      252.91     34.04 o 
   8  -8   7      754.90      859.55     47.33 o 
   9  -8   7      299.78      325.39    109.90 o 
  -4  -7   7      300.33      221.55     57.75 o 
  -3  -7   7      223.40      231.89     39.44 o 
  -2  -7   7     1691.64     1759.17    117.15 o 
  -1  -7   7      416.08      475.83     66.05 o 
   0  -7   7      245.75      257.96     22.75 o 
   1  -7   7     1125.49     1183.69     44.38 o 
   2  -7   7       22.05       21.55      8.47 o 
   3  -7   7     2720.82     2694.33    105.25 o 
   4  -7   7      755.51      796.71     83.12 o 
   5  -7   7      531.33      557.58     39.07 o 
   6  -7   7       58.47       55.46     32.52 o 
   7  -7   7       28.70       18.22     19.60 o 
   8  -7   7       78.41       43.01     41.08 o 
   9  -7   7        0.86       33.66     16.52 o 
  -5  -6   7       21.29       17.90     22.67 o 
  -4  -6   7       35.51      -13.28     22.32 o 
  -3  -6   7      153.49       72.69     25.74 o 
  -2  -6   7      155.24      150.04     37.96 o 
  -1  -6   7      112.90      120.15     17.12 o 
   0  -6   7     1644.64     1653.57     32.65 o 
   1  -6   7     2574.71     2498.19     52.45 o 
   2  -6   7       14.52       20.98      8.24 o 
   3  -6   7        4.82       22.77      9.17 o 
   4  -6   7       25.67       21.74      7.05 o 
   5  -6   7        3.24       24.99     10.23 o 
   6  -6   7        4.95        2.28     12.34 o 
   7  -6   7      647.78      612.49     54.68 o 
   8  -6   7       17.12        1.21     15.75 o 
   9  -6   7        1.69       21.33     14.03 o 
  -6  -5   7       87.95       68.72     26.57 o 
  -5  -5   7       13.52       46.28     28.97 o 
  -4  -5   7      362.57      379.39     48.89 o 
  -3  -5   7      204.10      193.14     29.35 o 
  -2  -5   7      414.89      446.17     36.36 o 
  -1  -5   7      866.75      839.87     22.59 o 
   0  -5   7      253.69      224.14     12.43 o 
   1  -5   7        5.54        3.22      5.36 o 
   2  -5   7      411.58      434.45     18.79 o 
   3  -5   7       71.33       53.35     14.50 o 
   4  -5   7       13.72       11.92      8.56 o 
   5  -5   7      900.88      847.72     39.59 o 
   6  -5   7     2285.37     2324.90    139.68 o 
   7  -5   7       52.23       46.61     16.57 o 
   8  -5   7       37.94       45.27     15.39 o 
   9  -5   7        9.46        7.14     19.05 o 
  -7  -4   7        1.12       -3.14     23.78 o 
  -6  -4   7      152.16      146.28     30.28 o 
  -5  -4   7      176.69       69.39     23.02 o 
  -4  -4   7      121.25      133.02     50.40 o 
  -3  -4   7      282.71      200.75     63.58 o 
  -2  -4   7       34.15       42.95     13.51 o 
  -1  -4   7        1.06       10.38      5.65 o 
   0  -4   7     1544.04     1469.42     32.24 o 
   1  -4   7     1515.93     1395.76     32.37 o 
   2  -4   7     1137.97     1260.44     32.13 o 
   3  -4   7     2494.18     2598.09     40.52 o 
   4  -4   7       10.71        4.16     11.05 o 
   5  -4   7      971.14      971.46     32.29 o 
   6  -4   7     2457.95     2436.91     58.49 o 
   7  -4   7      202.00      221.79     32.31 o 
   8  -4   7      964.03      994.83     59.31 o 
   9  -4   7      386.60      316.55     31.50 o 
  -7  -3   7        0.39       -9.57     21.24 o 
  -6  -3   7        8.35      -19.44     24.28 o 
  -5  -3   7       14.80        6.77     22.77 o 
  -4  -3   7     1209.67     1306.97     46.95 o 
  -3  -3   7     1489.24     1453.50     62.18 o 
  -2  -3   7      349.03      302.63     10.25 o 
  -1  -3   7     1431.04     1423.86     29.81 o 
   0  -3   7        8.23       21.86      4.37 o 
   1  -3   7     7179.25     7292.48     88.89 o 
   2  -3   7     3697.71     3731.62     53.39 o 
   3  -3   7     1009.00      854.77     24.28 o 
   4  -3   7     3770.96     3608.10     47.78 o 
   5  -3   7     1928.27     1861.39     39.42 o 
   6  -3   7      495.55      503.58     24.30 o 
   7  -3   7      270.82      262.31     20.13 o 
   8  -3   7       57.94       38.35     11.40 o 
   9  -3   7      377.62      444.48     41.44 o 
  -8  -2   7       48.78       12.31     14.99 o 
  -7  -2   7      513.65      446.04     50.05 o 
  -6  -2   7     2330.44     2480.42     98.20 o 
  -5  -2   7        7.30        8.13      5.44 o 
  -4  -2   7     1332.29     1440.46     34.55 o 
  -3  -2   7       31.63       28.00      5.06 o 
  -2  -2   7      121.43      111.26      7.62 o 
  -1  -2   7    10759.24    10458.98    118.17 o 
   0  -2   7     2252.65     2239.37     35.05 o 
   1  -2   7      644.84      669.20     19.43 o 
   2  -2   7       43.87       41.21      6.25 o 
   3  -2   7        8.69       20.82      9.27 o 
   4  -2   7     4063.30     4117.41     65.13 o 
   5  -2   7     1146.59     1156.66     32.71 o 
   6  -2   7      989.18     1014.18     34.13 o 
   7  -2   7      356.37      349.94     28.16 o 
   8  -2   7      329.95      294.73     30.18 o 
   9  -2   7       64.30       17.38     11.39 o 
  -8  -1   7       18.40        6.68     17.64 o 
  -7  -1   7      302.27      298.07     20.67 o 
  -6  -1   7      985.29      980.36     32.17 o 
  -5  -1   7     2611.95     2642.24     62.07 o 
  -4  -1   7     4382.96     4448.00     59.22 o 
  -3  -1   7     1365.90     1263.63     29.31 o 
  -2  -1   7     1804.34     1558.62     40.12 o 
  -1  -1   7      259.04      288.11     12.07 o 
   0  -1   7     6150.61     6353.17     77.26 o 
   1  -1   7        5.61        2.38      8.50 o 
   2  -1   7     1311.12     1208.27     23.25 o 
   3  -1   7     3082.93     3069.33     40.23 o 
   4  -1   7       29.59       28.53      4.52 o 
   5  -1   7      110.22      123.38     16.05 o 
   6  -1   7      744.67      731.52     35.16 o 
   7  -1   7       53.62       32.64      7.47 o 
   8  -1   7        9.01       15.28     10.14 o 
   9  -1   7        5.33        9.34     17.57 o 
  -9   0   7      218.70      183.38     23.44 o 
  -8   0   7     1574.30     1664.45    117.10 o 
  -7   0   7     1582.13     1725.86     66.53 o 
  -6   0   7      107.31      104.36     16.55 o 
  -5   0   7        0.31       15.70      8.67 o 
  -4   0   7      182.55      194.58     15.57 o 
  -3   0   7     2172.36     2101.97     35.83 o 
  -2   0   7     3493.95     3401.23     46.96 o 
  -1   0   7     3737.60     3672.50     49.53 o 
   0   0   7     1411.63     1326.00     23.41 o 
   1   0   7      267.99      195.57     10.42 o 
   2   0   7      318.80      314.63      9.69 o 
   3   0   7       40.28       19.26      9.13 o 
   4   0   7       12.85       10.97      8.92 o 
   5   0   7        2.51        2.87      3.08 o 
   6   0   7     1014.85     1034.29     30.48 o 
   7   0   7      458.40      494.75     27.64 o 
  -9   1   7        7.37       35.38     13.64 o 
  -8   1   7        3.07        7.93      7.93 o 
  -7   1   7       99.25      111.42     14.83 o 
  -6   1   7     1075.98     1069.54     33.92 o 
  -5   1   7     1236.58     1263.76     35.96 o 
  -4   1   7      140.30      109.98     11.43 o 
  -3   1   7      164.08      191.45     16.00 o 
  -2   1   7      697.02      588.20     18.52 o 
  -1   1   7      174.78      173.58     16.38 o 
   0   1   7      198.03      190.97     11.17 o 
   1   1   7     4564.48     4776.60     57.93 o 
   2   1   7     2453.11     2569.87     58.66 o 
   3   1   7     3403.23     3636.39     65.69 o 
   4   1   7      828.79      808.92     19.61 o 
   5   1   7        4.27       13.01      4.54 o 
   6   1   7        3.66       13.43      5.43 o 
   7   1   7       77.75       79.26     22.93 o 
 -10   2   7      171.49       73.54     26.61 o 
  -9   2   7      314.39      381.32     45.69 o 
  -8   2   7        0.52       27.58      8.71 o 
  -7   2   7       86.82      117.44     15.24 o 
  -6   2   7       63.01       66.34     10.43 o 
  -5   2   7        2.90        5.61      6.76 o 
  -4   2   7      675.33      669.98     25.62 o 
  -3   2   7       61.81       51.99      9.14 o 
  -2   2   7      148.64      106.52     11.25 o 
  -1   2   7     2342.69     2207.57     35.20 o 
   0   2   7     5688.42     5667.77     68.23 o 
   1   2   7      458.57      428.63    113.42 o 
   2   2   7     5828.04     5818.76    242.28 o 
   3   2   7       19.96       16.25      7.57 o 
   4   2   7      263.73      212.02     18.05 o 
   5   2   7     1509.85     1645.59     65.00 o 
   7   2   7       99.92      108.27     32.61 o 
 -10   3   7      196.67      133.17     22.55 o 
  -9   3   7        0.20        4.91      9.43 o 
  -8   3   7      369.86      386.71     52.48 o 
  -7   3   7      148.36      196.91     22.68 o 
  -6   3   7     1118.48     1108.97     36.23 o 
  -5   3   7     2586.60     2518.63     45.17 o 
  -4   3   7     1415.36     1388.45     34.96 o 
  -3   3   7      264.15      244.32     14.47 o 
  -2   3   7       22.35       43.95      7.51 o 
  -1   3   7      250.52      245.13     16.92 o 
   0   3   7     3855.52     3710.64     54.83 o 
   1   3   7     5120.08     5223.69     47.88 o 
   2   3   7     1413.36     1330.96    122.93 o 
   3   3   7     1104.25     1080.42     39.20 o 
   4   3   7      226.27      282.54     32.77 o 
   5   3   7       20.53       20.10     10.85 o 
   6   3   7       76.38       34.78     11.86 o 
   7   3   7       78.35       22.83     25.99 o 
 -10   4   7      268.00      205.84     33.56 o 
  -9   4   7      588.20      560.84     54.61 o 
  -8   4   7      392.62      408.11     88.19 o 
  -7   4   7      588.09      636.63     35.42 o 
  -6   4   7        9.69       -6.94     12.05 o 
  -5   4   7     1990.85     1917.90     42.52 o 
  -4   4   7     2962.16     3050.07     46.68 o 
  -3   4   7     2664.45     2733.06     49.82 o 
  -2   4   7     6076.84     6225.21     67.64 o 
  -1   4   7    13802.33    14209.86    140.30 o 
   0   4   7       46.52       30.24      5.20 o 
   1   4   7      167.91      166.75     13.83 o 
   2   4   7       87.54       76.81     11.90 o 
   3   4   7      323.85      292.66     25.74 o 
   4   4   7      536.49      622.32     45.15 o 
   5   4   7        1.62       -7.10     10.89 o 
   6   4   7       16.94       14.64     16.14 o 
 -10   5   7        4.63        4.61     14.95 o 
  -9   5   7      511.58      516.54     41.26 o 
  -8   5   7      518.79      529.31     47.20 o 
  -7   5   7     2413.03     2447.57     91.29 o 
  -6   5   7     4483.76     4330.65     77.79 o 
  -5   5   7      997.96      943.08     31.99 o 
  -4   5   7      636.24      619.27     24.89 o 
  -3   5   7     1764.59     1754.07     41.83 o 
  -2   5   7      198.52      200.19     14.80 o 
  -1   5   7       98.67       49.61     16.05 o 
   0   5   7     1115.23     1097.17     30.44 o 
   1   5   7     1138.94     1139.46     40.77 o 
   2   5   7       28.54       19.89      9.17 o 
   3   5   7        2.59        6.32      6.42 o 
   4   5   7        2.52       24.89     10.30 o 
   5   5   7       44.05       17.32     15.82 o 
 -10   6   7      532.45      664.40     59.94 o 
  -9   6   7      130.57       70.89     21.94 o 
  -8   6   7      257.00      322.33     40.26 o 
  -7   6   7      331.27      313.56     35.77 o 
  -6   6   7       27.87       75.42     20.95 o 
  -5   6   7      607.43      613.47     32.66 o 
  -4   6   7      400.68      436.42     22.06 o 
  -3   6   7     1505.76     1562.06     49.65 o 
  -2   6   7       16.47       20.87      8.86 o 
  -1   6   7      594.40      583.90     21.06 o 
   0   6   7       10.56       22.12      6.71 o 
   1   6   7     1063.72     1105.44     34.28 o 
   2   6   7        1.77       14.08      5.18 o 
   3   6   7       20.36       17.65     12.11 o 
   4   6   7      374.35      325.84     45.78 o 
 -10   7   7        0.55       17.56     23.67 o 
  -9   7   7      340.14      319.46     53.55 o 
  -8   7   7       17.95       47.36     23.41 o 
  -7   7   7       22.83      -18.46     18.46 o 
  -6   7   7       15.01        8.38     32.78 o 
  -5   7   7        2.43        3.07     15.70 o 
  -4   7   7      549.71      602.88     41.62 o 
  -3   7   7        1.33       27.70      9.55 o 
  -2   7   7       59.32       58.03     11.19 o 
  -1   7   7      184.82      152.18     20.23 o 
   0   7   7       82.48       87.40     12.56 o 
   1   7   7      249.77      244.83     21.13 o 
   2   7   7      244.70      213.99     18.81 o 
   3   7   7        3.02       28.37     21.40 o 
  -9   8   7        0.43        6.05     53.35 o 
  -8   8   7        2.53       19.90     22.36 o 
  -7   8   7       13.88       25.46     14.45 o 
  -6   8   7      471.11      479.70     45.81 o 
  -5   8   7      588.41      548.45     44.98 o 
  -4   8   7      489.09      502.86     39.83 o 
  -3   8   7     1330.56     1359.87     48.79 o 
  -2   8   7      609.98      623.10     42.45 o 
  -1   8   7        8.39       23.57      8.28 o 
   0   8   7      102.77       72.71     18.98 o 
   1   8   7      113.52       49.96     13.32 o 
   2   8   7      145.46      124.00     37.84 o 
  -8   9   7     1888.60     1951.46     71.58 o 
  -7   9   7      386.00      483.02     59.83 o 
  -6   9   7      133.80      178.31     29.43 o 
  -5   9   7      239.53      239.87     45.70 o 
  -4   9   7        2.12       27.88     13.61 o 
  -3   9   7       82.33       67.02     29.29 o 
  -2   9   7       32.57       28.84      8.33 o 
  -1   9   7      629.32      667.86     63.30 o 
   0   9   7      531.19      571.68     59.05 o 
  -7  10   7      220.07      194.82     32.56 o 
  -6  10   7      453.23      409.80     45.48 o 
  -5  10   7      699.37      633.13     41.20 o 
  -4  10   7      665.63      624.71     40.27 o 
  -3  10   7      611.94      581.22     40.10 o 
  -2  10   7        3.97       20.64     15.48 o 
   1 -10   8      564.23      592.16     73.59 o 
   2 -10   8      263.96      281.67     30.14 o 
   3 -10   8      167.03      145.45     28.21 o 
   4 -10   8       67.93       69.80     22.30 o 
   5 -10   8       41.24       30.49     12.74 o 
   6 -10   8       73.61       68.96     24.66 o 
   7 -10   8      252.38      199.11     54.83 o 
  -1  -9   8       15.27       22.81     22.35 o 
   0  -9   8       14.44       -7.56     28.30 o 
   1  -9   8       21.21       35.65     13.52 o 
   2  -9   8      694.97      729.18     40.75 o 
   3  -9   8       48.74       53.15     12.88 o 
   4  -9   8      105.88      137.47     32.21 o 
   5  -9   8       27.83       31.98     13.25 o 
   6  -9   8       35.03       50.34     27.43 o 
   7  -9   8        8.44       10.53     19.57 o 
   8  -9   8        9.14       31.30      9.33 o 
  -3  -8   8       75.44       50.81     17.23 o 
  -2  -8   8       93.44      116.76     50.51 o 
  -1  -8   8       81.86      139.32     38.35 o 
   0  -8   8       79.65       99.25     25.40 o 
   1  -8   8       14.30       18.83      8.89 o 
   2  -8   8      343.00      381.07     31.66 o 
   3  -8   8        0.02        5.21     11.26 o 
   4  -8   8      114.48      111.40     18.72 o 
   5  -8   8      668.25      597.29     49.73 o 
   6  -8   8      348.47      359.24     39.86 o 
   7  -8   8      958.16      964.13     59.48 o 
   8  -8   8      461.95      399.89     47.07 o 
  -4  -7   8       71.04       37.20     12.94 o 
  -3  -7   8      411.04      386.40     69.72 o 
  -2  -7   8      552.73      543.24     66.97 o 
  -1  -7   8      104.46       89.11     37.64 o 
   0  -7   8        0.52        6.48     11.85 o 
   1  -7   8      137.53      160.26     17.85 o 
   2  -7   8      891.07      895.63     49.24 o 
   3  -7   8      796.61      910.85     74.87 o 
   4  -7   8      147.28      182.57     36.61 o 
   5  -7   8      226.18      269.28     31.58 o 
   6  -7   8       52.85       31.87     14.59 o 
   7  -7   8      327.45      374.52     83.35 o 
   8  -7   8      252.22      202.85     29.42 o 
   9  -7   8      457.29      471.93     45.08 o 
  -5  -6   8        7.28       35.63     20.32 o 
  -4  -6   8      421.94      399.71     73.50 o 
  -3  -6   8      531.83      537.96     63.10 o 
  -2  -6   8      880.26      843.81     85.10 o 
  -1  -6   8      552.23      610.14     28.73 o 
   0  -6   8      679.21      659.57     27.85 o 
   1  -6   8      775.69      760.19     30.95 o 
   2  -6   8       83.70       76.07     14.60 o 
   3  -6   8      993.54      952.15     29.51 o 
   4  -6   8      730.65      752.84     34.77 o 
   5  -6   8     5409.84     5231.97    186.78 o 
   6  -6   8     1935.15     1837.27     75.61 o 
   7  -6   8     1220.96     1208.28     71.89 o 
   8  -6   8      393.52      367.72     45.18 o 
   9  -6   8      209.54      196.93     24.34 o 
  -6  -5   8      156.10      140.79     40.52 o 
  -4  -5   8     1253.54     1421.53    116.05 o 
  -3  -5   8      367.41      321.98     32.41 o 
  -2  -5   8        1.03       23.65     11.66 o 
  -1  -5   8       62.49       69.48     10.57 o 
   0  -5   8     3426.78     3653.19     60.15 o 
   1  -5   8     7654.23     7976.28    100.12 o 
   2  -5   8     1266.83     1245.69     39.77 o 
   3  -5   8     3286.04     3348.56     71.60 o 
   4  -5   8     2492.21     2495.78     55.42 o 
   5  -5   8      138.72      128.46     16.77 o 
   6  -5   8      123.04      121.67     17.80 o 
   7  -5   8      190.81      171.53     19.09 o 
   8  -5   8      830.34      976.71     60.66 o 
   9  -5   8        1.14       29.39     35.20 o 
  -7  -4   8       62.28       23.62     26.45 o 
  -6  -4   8        5.94       14.99     10.91 o 
  -5  -4   8      380.76      342.74     49.84 o 
  -4  -4   8      620.05      597.50     41.85 o 
  -3  -4   8      725.33      686.12     62.91 o 
  -2  -4   8     4994.31     5267.36    161.35 o 
  -1  -4   8     2897.70     3131.58     44.75 o 
   0  -4   8      136.45      131.79     11.23 o 
   1  -4   8      423.94      463.23     17.91 o 
   2  -4   8       48.32       55.38      6.66 o 
   3  -4   8     1021.54     1086.70     30.03 o 
   4  -4   8       98.56      106.99     19.12 o 
   5  -4   8      754.06      782.49     27.38 o 
   6  -4   8      114.25      140.63     16.73 o 
   7  -4   8        5.39       10.85     13.88 o 
   8  -4   8       12.94       20.11      8.00 o 
   9  -4   8       76.66       81.70     18.75 o 
  -7  -3   8       60.84      111.02     44.88 o 
  -6  -3   8      619.30      722.50     67.02 o 
  -5  -3   8      389.41      371.57     36.58 o 
  -4  -3   8      237.73      233.83     33.18 o 
  -3  -3   8      499.59      496.54     17.38 o 
  -2  -3   8      159.65      185.05     14.58 o 
  -1  -3   8     2587.01     2539.12     34.48 o 
   0  -3   8       21.96       28.87      9.21 o 
   1  -3   8      310.61      343.79     18.44 o 
   2  -3   8        4.97       25.98      4.96 o 
   3  -3   8      715.32      756.50     22.74 o 
   4  -3   8      500.65      485.61     21.18 o 
   5  -3   8     1166.45     1221.97     34.64 o 
   6  -3   8       85.50       89.13     12.37 o 
   7  -3   8       28.29       28.96     10.87 o 
   8  -3   8       95.50       79.38     19.46 o 
   9  -3   8     1063.73     1180.21     43.56 o 
  -8  -2   8      636.21      748.75     66.37 o 
  -7  -2   8       46.33       32.60     10.93 o 
  -6  -2   8      276.06      265.01     26.24 o 
  -5  -2   8        1.00        9.18      6.92 o 
  -4  -2   8        6.41       11.54      7.36 o 
  -3  -2   8       20.32       23.44      6.16 o 
  -2  -2   8     1374.45     1452.08     31.30 o 
  -1  -2   8       32.66       56.83      8.45 o 
   0  -2   8       64.19       87.44      7.78 o 
   1  -2   8       10.68       34.57     10.53 o 
   2  -2   8      790.03      784.54     20.48 o 
   3  -2   8     3461.20     3439.01     46.26 o 
   4  -2   8      764.36      742.06     33.22 o 
   5  -2   8     1066.53     1051.06     29.82 o 
   6  -2   8     1525.26     1553.44     47.21 o 
   7  -2   8      297.34      260.18     26.94 o 
   8  -2   8        0.55       18.68      8.39 o 
   9  -2   8        3.90       46.47     18.15 o 
  -8  -1   8        2.55       16.42     23.37 o 
  -7  -1   8      229.49      232.84     23.84 o 
  -6  -1   8      252.53      261.14     18.48 o 
  -5  -1   8      158.70      173.28     18.92 o 
  -4  -1   8     1261.12     1194.25     30.55 o 
  -3  -1   8      761.87      794.48     23.60 o 
  -2  -1   8     2542.76     2452.74     50.90 o 
  -1  -1   8     3016.33     2751.11     58.43 o 
   0  -1   8     5817.66     5552.48     83.82 o 
   1  -1   8     3666.64     3498.33     48.00 o 
   2  -1   8    11950.24    11998.13    117.38 o 
   3  -1   8      921.34      940.59     23.55 o 
   4  -1   8       41.53       31.68      5.58 o 
   5  -1   8      412.09      434.77     16.31 o 
   6  -1   8      204.46      182.38     18.07 o 
   7  -1   8     2337.84     2362.48     74.44 o 
   8  -1   8      231.09      228.18     28.76 o 
  -9   0   8        1.91        1.85     16.82 o 
  -8   0   8       14.79       18.16      7.15 o 
  -7   0   8       46.51       17.99     13.20 o 
  -6   0   8      722.15      710.82     35.00 o 
  -5   0   8      129.02      142.66     14.64 o 
  -4   0   8    13153.75    14229.28    121.60 o 
  -3   0   8    10311.78    10342.06    149.23 o 
  -2   0   8     2667.00     2600.94     37.61 o 
  -1   0   8     1531.73     1507.63     27.88 o 
   0   0   8     3735.11     3815.01     39.94 o 
   1   0   8     5573.38     5534.86     70.85 o 
   2   0   8      391.42      316.22      9.60 o 
   3   0   8     1560.41     1489.88     29.61 o 
   4   0   8     2288.33     2191.82     37.23 o 
   5   0   8     4306.15     4499.02     69.05 o 
   6   0   8       50.47       23.77      5.97 o 
   7   0   8       32.22       21.72      6.95 o 
   8   0   8        0.52       24.38     25.67 o 
  -9   1   8      302.44      295.14     31.64 o 
  -8   1   8     1565.64     1615.58     58.69 o 
  -7   1   8     1272.99     1285.72     54.80 o 
  -6   1   8     1379.22     1365.58     34.73 o 
  -5   1   8       24.11       23.36      6.48 o 
  -4   1   8      118.87      111.29     12.95 o 
  -3   1   8      365.32      342.36     21.89 o 
  -2   1   8     3854.24     3925.45     57.33 o 
  -1   1   8     1693.84     1646.00     29.13 o 
   0   1   8     9240.04     9371.96    119.73 o 
   1   1   8     4031.35     4249.19     55.57 o 
   2   1   8      168.11      193.65     16.99 o 
   3   1   8       80.21       70.95     11.17 o 
   4   1   8      183.49      133.46     31.10 o 
   5   1   8      174.13      169.04     16.49 o 
   6   1   8       31.99       12.75      4.30 o 
   7   1   8        0.41       32.24     13.01 o 
   8   1   8        0.08        3.87     23.68 o 
  -9   2   8      194.86      156.01     33.12 o 
  -8   2   8        1.49      -14.72     14.72 o 
  -7   2   8      145.48      128.79     28.11 o 
  -6   2   8     1851.51     1650.08     37.71 o 
  -5   2   8     5416.85     5209.69     96.37 o 
  -4   2   8     6359.30     6332.75    140.73 o 
  -3   2   8      201.33      192.47     11.70 o 
  -2   2   8     5264.25     5178.37     68.13 o 
  -1   2   8       52.60       48.69      8.29 o 
   0   2   8      625.44      622.77     15.11 o 
   1   2   8        0.95        9.67      5.41 o 
   2   2   8     5440.01     5501.02    270.53 o 
   3   2   8       34.14       24.38     12.67 o 
   4   2   8      417.87      415.01     30.90 o 
   5   2   8       28.27       37.36     14.00 o 
   6   2   8      140.67      144.62     36.85 o 
   7   2   8       51.15       41.49     18.82 o 
 -10   3   8      753.68      824.00     60.32 o 
  -9   3   8      788.71      817.54     49.11 o 
  -8   3   8     1163.17     1172.25     70.89 o 
  -7   3   8      487.65      472.94     30.62 o 
  -6   3   8       24.39       -3.43     12.05 o 
  -5   3   8       77.71       96.31     11.79 o 
  -4   3   8       51.37       43.98      7.19 o 
  -3   3   8      221.31      237.12     13.53 o 
  -2   3   8      111.92      131.48     10.06 o 
  -1   3   8       98.30      131.20      9.44 o 
   0   3   8        3.48       18.25      5.11 o 
   1   3   8      320.14      292.71     10.76 o 
   2   3   8       25.79       24.99      9.16 o 
   3   3   8      495.39      534.88     35.83 o 
   4   3   8       61.15       56.07     18.23 o 
   5   3   8      489.75      484.79     36.15 o 
   6   3   8      411.48      381.33     61.64 o 
 -10   4   8       57.47       49.36     22.21 o 
  -9   4   8      170.69      141.25     23.89 o 
  -8   4   8      326.44      378.44     56.52 o 
  -7   4   8       66.72       56.65     17.73 o 
  -6   4   8       93.07       84.09     12.96 o 
  -5   4   8     1780.92     1811.27     42.12 o 
  -4   4   8      431.89      420.12     26.56 o 
  -3   4   8      547.72      501.38     21.55 o 
  -2   4   8        3.43       17.51      6.79 o 
  -1   4   8        0.03       14.63      5.55 o 
   0   4   8     2363.50     2549.67     63.65 o 
   1   4   8     1026.97     1050.56     26.10 o 
   2   4   8     2449.50     2607.37     72.44 o 
   3   4   8     2234.83     2344.02     81.12 o 
   4   4   8      748.72      797.97     58.57 o 
   5   4   8      197.56      259.98     33.92 o 
   6   4   8      257.57      293.90     52.23 o 
 -10   5   8       43.04       17.82     50.94 o 
  -9   5   8      195.58      177.43     57.54 o 
  -8   5   8      368.69      359.68     38.77 o 
  -7   5   8      341.27      302.72     39.91 o 
  -6   5   8        4.04       22.35     13.17 o 
  -5   5   8     1126.15     1070.04     32.37 o 
  -4   5   8      172.07      172.92     15.84 o 
  -3   5   8     1298.80     1314.87     38.15 o 
  -2   5   8     4565.85     4651.77     75.93 o 
  -1   5   8     1105.19     1206.35     33.95 o 
   0   5   8     3107.67     3058.41     55.19 o 
   1   5   8      725.21      703.94     27.65 o 
   2   5   8       63.34       40.51      8.61 o 
   3   5   8      627.90      616.78     42.09 o 
   4   5   8       23.94       35.08     12.84 o 
   5   5   8      269.54      326.19     57.49 o 
 -10   6   8        0.71        5.70     19.58 o 
  -9   6   8       17.00       39.91     15.30 o 
  -8   6   8      164.98      142.44     35.62 o 
  -7   6   8      818.70      855.57     70.89 o 
  -6   6   8     4094.91     3950.61    189.41 o 
  -5   6   8     2542.79     2649.79    119.41 o 
  -4   6   8     2622.86     2579.51     53.34 o 
  -3   6   8     2743.16     2708.32     52.18 o 
  -2   6   8       94.77       84.53     15.29 o 
  -1   6   8       52.63       54.89      8.69 o 
   0   6   8       97.07      106.07     11.44 o 
   1   6   8     1455.91     1487.43     39.21 o 
   2   6   8       43.85       25.88      7.69 o 
   3   6   8        3.99       11.10     25.26 o 
   4   6   8      196.91      231.22     46.08 o 
  -9   7   8     1703.54     1803.12     68.77 o 
  -8   7   8      484.82      522.29     51.47 o 
  -7   7   8       33.70       48.37     33.94 o 
  -6   7   8      144.04      126.00     30.72 o 
  -5   7   8      607.09      586.92     41.24 o 
  -4   7   8     3659.20     3793.29    112.05 o 
  -3   7   8      644.57      635.99     29.09 o 
  -2   7   8      492.69      474.40     23.51 o 
  -1   7   8      377.63      392.39     22.73 o 
   0   7   8       12.11       13.18      8.08 o 
   1   7   8      102.83       87.69     13.58 o 
   2   7   8        1.10      -11.73     11.73 o 
   3   7   8       25.73       22.09     20.06 o 
  -9   8   8       48.28       47.20     18.47 o 
  -8   8   8      678.86      688.80     49.91 o 
  -7   8   8      185.06      198.67     35.33 o 
  -6   8   8     1451.36     1500.15     76.59 o 
  -5   8   8       92.03      100.25     49.82 o 
  -4   8   8       58.76       50.65     14.89 o 
  -3   8   8        5.40        1.11      7.83 o 
  -2   8   8      357.52      356.34     27.21 o 
  -1   8   8        1.32       19.24     15.21 o 
   0   8   8       30.05       25.81      9.90 o 
   1   8   8       24.84       -0.46     18.06 o 
   2   8   8      295.49      247.96     48.18 o 
  -8   9   8        1.39       22.12     19.29 o 
  -7   9   8       21.70       38.45     17.04 o 
  -6   9   8        0.68       24.54     16.30 o 
  -5   9   8      142.37      135.35     31.65 o 
  -4   9   8       28.99       40.65     14.62 o 
  -3   9   8       55.96       52.66     19.34 o 
  -2   9   8        4.03       -2.60      9.82 o 
  -1   9   8      117.45      118.41     28.85 o 
   0   9   8       65.13       42.02     17.69 o 
  -7  10   8      346.16      329.99     48.42 o 
  -6  10   8       24.90       31.22     11.74 o 
  -5  10   8      452.30      454.23     68.62 o 
  -4  10   8      263.83      248.03     43.76 o 
  -3  10   8       26.78       34.54     12.10 o 
  -2  10   8       62.87       40.50     10.73 o 
   1 -10   9        8.54       72.88     29.57 o 
   2 -10   9       19.40        1.51     22.01 o 
   3 -10   9      587.87      642.15     57.52 o 
   4 -10   9      634.85      725.38     46.86 o 
   5 -10   9      265.90      428.92     49.09 o 
   6 -10   9      373.22      331.83     47.21 o 
  -1  -9   9       66.65       68.95     33.16 o 
   0  -9   9      212.35       90.70     38.28 o 
   1  -9   9      691.42      871.91     48.06 o 
   2  -9   9      306.60      364.02     44.16 o 
   3  -9   9      212.76      217.20     19.47 o 
   4  -9   9      118.50      142.22     24.93 o 
   5  -9   9       17.33       58.49     24.65 o 
   6  -9   9      164.63      181.80     33.07 o 
   7  -9   9      622.23      706.81     76.85 o 
  -3  -8   9      241.01      195.47     57.15 o 
  -2  -8   9      276.82      233.38     44.72 o 
  -1  -8   9      251.24      333.57     65.50 o 
   0  -8   9       25.23       19.79      6.02 o 
   1  -8   9       81.74       91.84     19.26 o 
   2  -8   9     1067.22     1077.86     51.45 o 
   3  -8   9     1099.75     1143.28     55.66 o 
   4  -8   9       37.72       49.81     32.93 o 
   5  -8   9      166.93      156.33     25.18 o 
   6  -8   9       64.55       69.88     18.17 o 
   7  -8   9        9.43       27.43     12.78 o 
   8  -8   9        0.24       40.58     16.39 o 
  -4  -7   9       14.43      -12.61     25.76 o 
  -3  -7   9      155.19      137.68    119.76 o 
  -2  -7   9      429.31      381.28     72.07 o 
  -1  -7   9      865.08      884.93     85.12 o 
   0  -7   9      659.05      706.99     35.82 o 
   1  -7   9        4.31        4.70      6.32 o 
   2  -7   9       14.56       18.88      8.49 o 
   3  -7   9     1413.42     1424.23     65.14 o 
   4  -7   9       12.47       25.27      9.95 o 
   5  -7   9      115.99      100.27     27.56 o 
   6  -7   9      184.35      173.50     31.13 o 
   7  -7   9      151.48      138.25     28.61 o 
   8  -7   9       26.80        2.62     21.15 o 
   9  -7   9      105.69      107.34     20.71 o 
  -5  -6   9      305.15      380.93     60.88 o 
  -4  -6   9      174.14      193.56     40.82 o 
  -3  -6   9       65.15       81.87     47.78 o 
  -2  -6   9       94.11       85.07     35.31 o 
  -1  -6   9       26.02       10.21     11.87 o 
   0  -6   9        1.69       17.42     10.15 o 
   1  -6   9       35.68       33.61      8.46 o 
   2  -6   9       76.10       98.95     18.49 o 
   3  -6   9        1.86       14.05      9.39 o 
   4  -6   9      509.03      447.10     26.32 o 
   5  -6   9       97.81       89.65     20.03 o 
   6  -6   9        7.51       23.53     12.89 o 
   7  -6   9        2.66       40.78     17.61 o 
   8  -6   9       20.89       27.50     13.47 o 
   9  -6   9      243.22      251.59     34.78 o 
  -6  -5   9       81.46       30.28     16.70 o 
  -5  -5   9       16.62       54.73     23.92 o 
  -4  -5   9      254.65      253.66     62.94 o 
  -3  -5   9       43.11       62.70     26.84 o 
  -2  -5   9      247.77      162.21     43.02 o 
  -1  -5   9      764.26      760.18     21.65 o 
   0  -5   9     3991.16     4257.44     68.53 o 
   1  -5   9      233.67      247.86     16.41 o 
   2  -5   9      118.82       89.89     11.30 o 
   3  -5   9       93.61      108.59     18.94 o 
   4  -5   9      290.25      292.10     19.23 o 
   5  -5   9     2936.24     2873.87     57.70 o 
   6  -5   9     1207.08     1154.64     71.68 o 
   7  -5   9      864.32      947.59     58.92 o 
   8  -5   9     1489.16     1609.92     73.05 o 
   9  -5   9      121.49      138.18     21.87 o 
  -7  -4   9      121.85      144.09     40.77 o 
  -6  -4   9       50.54       59.18     26.96 o 
  -5  -4   9      315.03      340.53     49.21 o 
  -4  -4   9      153.59      119.48     33.97 o 
  -3  -4   9     1334.10     1377.40     57.35 o 
  -2  -4   9      822.88      783.96     22.16 o 
  -1  -4   9      189.78      175.99     13.60 o 
   0  -4   9      108.08       85.49      8.82 o 
   1  -4   9      363.21      320.62     19.92 o 
   2  -4   9     1662.96     1616.49     39.79 o 
   3  -4   9     4089.84     4103.07     62.59 o 
   4  -4   9     2904.91     2869.70     76.37 o 
   5  -4   9      856.44      937.36     27.80 o 
   6  -4   9      114.57       92.77     33.82 o 
   7  -4   9      130.68       57.63     21.01 o 
   8  -4   9      467.42      459.22     49.13 o 
   9  -4   9       33.35       21.74     18.83 o 
  -7  -3   9       91.87       97.99     34.62 o 
  -6  -3   9       11.58      -10.47     23.66 o 
  -5  -3   9       35.65       51.77     27.88 o 
  -4  -3   9      251.59      264.34     30.63 o 
  -3  -3   9      141.81      122.19     14.93 o 
  -2  -3   9     9664.03    10065.11    188.52 o 
  -1  -3   9    17089.62    17727.18    187.70 o 
   0  -3   9      830.68      765.46     22.28 o 
   1  -3   9     3089.85     3112.89     42.93 o 
   2  -3   9     3410.87     3262.81     66.60 o 
   3  -3   9     1684.53     1743.65     43.08 o 
   4  -3   9     1745.08     1778.43     38.37 o 
   5  -3   9       31.20       35.62      8.27 o 
   6  -3   9      358.39      381.74     42.85 o 
   7  -3   9       50.53       46.73     10.78 o 
   8  -3   9      210.99      186.29     22.28 o 
   9  -3   9       12.33        9.66     15.90 o 
  -8  -2   9        5.82       12.13     17.87 o 
  -7  -2   9      171.00      143.24     18.04 o 
  -6  -2   9      706.67      693.15     42.18 o 
  -5  -2   9     2470.87     2605.57     69.62 o 
  -4  -2   9     3517.62     3682.42     66.28 o 
  -3  -2   9        7.28       12.91      7.07 o 
  -2  -2   9     1694.91     1827.15     33.10 o 
  -1  -2   9       11.80       14.83      3.88 o 
   0  -2   9      300.44      279.50     15.17 o 
   1  -2   9     2758.80     2818.67     43.34 o 
   2  -2   9      483.37      441.36     17.38 o 
   3  -2   9     1082.34     1005.99     25.91 o 
   4  -2   9     1123.69     1104.43     29.31 o 
   5  -2   9       12.80       32.92      8.46 o 
   6  -2   9      155.40      125.99     15.66 o 
   7  -2   9       70.96       68.48     13.26 o 
   8  -2   9       15.70        4.25     18.71 o 
   9  -2   9      130.69       73.61     34.36 o 
  -8  -1   9      556.18      606.81    123.01 o 
  -7  -1   9      124.51      132.29     23.02 o 
  -6  -1   9       43.89       47.72      9.99 o 
  -5  -1   9        0.97        8.10      6.25 o 
  -4  -1   9      159.71      161.88     13.27 o 
  -3  -1   9     3514.43     3238.55     41.73 o 
  -2  -1   9     4664.33     4863.75     58.52 o 
  -1  -1   9     2908.06     3088.78     62.01 o 
   0  -1   9       32.82       42.57      7.05 o 
   1  -1   9      909.98      969.96     23.13 o 
   2  -1   9      101.97      157.40     12.09 o 
   3  -1   9      184.04      200.09     14.28 o 
   4  -1   9      194.44      190.03     13.11 o 
   5  -1   9      567.57      621.62     26.36 o 
   6  -1   9      722.98      742.96     27.83 o 
   7  -1   9      394.93      350.97     23.10 o 
   8  -1   9       10.49       51.59     23.32 o 
  -9   0   9       80.31       84.43     15.81 o 
  -8   0   9        1.12       16.98      8.97 o 
  -7   0   9      266.47      254.59     23.71 o 
  -6   0   9      447.60      415.28     24.39 o 
  -5   0   9     1133.55     1201.09     31.50 o 
  -4   0   9      443.28      441.01     19.11 o 
  -3   0   9      449.98      464.32     20.32 o 
  -2   0   9       97.08       94.25     14.46 o 
  -1   0   9      336.54      343.49     16.16 o 
   0   0   9     2476.30     2601.94     45.25 o 
   1   0   9     3221.37     3278.01     49.38 o 
   2   0   9       91.65       90.72      7.10 o 
   3   0   9     1380.85     1349.61     23.08 o 
   4   0   9     1549.58     1610.44     33.00 o 
   5   0   9        3.46       10.30      8.45 o 
   6   0   9       39.57       24.98     11.94 o 
   7   0   9      166.82      156.52     17.20 o 
   8   0   9      622.13      726.05     69.83 o 
  -9   1   9        1.82       22.91     14.77 o 
  -8   1   9      242.88      229.30     38.35 o 
  -7   1   9       42.39       17.19      7.62 o 
  -6   1   9        8.40       27.15      7.22 o 
  -5   1   9       74.27       65.50      8.15 o 
  -4   1   9     1773.52     1783.93     49.92 o 
  -3   1   9      793.96      736.55     22.65 o 
  -2   1   9     2773.53     2685.17     42.07 o 
  -1   1   9     3234.84     3291.24     47.44 o 
   0   1   9     5203.14     5237.32     85.64 o 
   1   1   9       33.30       18.63      7.54 o 
   2   1   9       32.14       46.49     11.87 o 
   3   1   9      660.68      691.94     58.88 o 
   4   1   9     2029.35     2132.38    109.04 o 
   5   1   9     2559.66     2565.11     89.39 o 
   6   1   9      321.00      332.18     38.97 o 
   7   1   9      114.77       92.11     36.25 o 
  -9   2   9      119.04      167.61     39.74 o 
  -8   2   9      481.82      569.16     41.45 o 
  -7   2   9      131.68      114.89     23.02 o 
  -6   2   9     2518.52     2478.47     53.77 o 
  -5   2   9     1987.63     1862.03     40.13 o 
  -4   2   9        3.29       -9.10     10.14 o 
  -3   2   9      842.51      916.64     26.20 o 
  -2   2   9        3.06       13.96      4.75 o 
  -1   2   9     8397.97     8281.42     78.52 o 
   0   2   9     3021.24     3073.44     36.38 o 
   1   2   9     1731.17     1706.25     34.01 o 
   2   2   9     1855.47     1748.29     66.26 o 
   3   2   9      930.69      903.02     45.67 o 
   4   2   9      375.52      401.14     35.03 o 
   5   2   9       44.20       33.04     13.75 o 
   6   2   9        6.99       27.95     20.85 o 
   7   2   9      180.75      227.39     48.78 o 
 -10   3   9      286.01      221.97     36.07 o 
  -9   3   9      154.66       88.38     26.66 o 
  -8   3   9      206.14      254.03     33.82 o 
  -7   3   9        0.51      -10.24     18.39 o 
  -6   3   9     1201.93     1232.57     34.38 o 
  -5   3   9     1736.48     1868.50     44.51 o 
  -4   3   9     5807.63     6001.19     82.86 o 
  -3   3   9     5556.07     5722.53     73.43 o 
  -2   3   9      513.78      507.59     18.40 o 
  -1   3   9       42.09       19.48      8.16 o 
   0   3   9        0.59       10.84      6.77 o 
   1   3   9      294.80      288.50      9.75 o 
   2   3   9       33.00       29.47     13.00 o 
   3   3   9     1058.86     1189.79     55.24 o 
   4   3   9     1151.50     1166.34     51.26 o 
   5   3   9       35.60       17.67      8.81 o 
   6   3   9       43.21       15.06     22.90 o 
 -10   4   9      225.96      177.27     25.44 o 
  -9   4   9      728.02      737.30     47.66 o 
  -8   4   9     1087.19     1076.25     80.53 o 
  -7   4   9     1369.44     1471.94     67.01 o 
  -6   4   9     1568.16     1519.78     41.11 o 
  -5   4   9      104.47       81.66     16.62 o 
  -4   4   9      430.72      362.73     21.00 o 
  -3   4   9      134.60      130.95     11.29 o 
  -2   4   9      748.61      738.18     23.92 o 
  -1   4   9        2.09        9.12     10.84 o 
   0   4   9      153.09      133.92     10.77 o 
   1   4   9     2142.95     2127.27     49.96 o 
   2   4   9      198.77      172.29     27.98 o 
   3   4   9      117.49       61.95     16.67 o 
   4   4   9        1.69        6.03     15.17 o 
   5   4   9       16.41       17.39     17.55 o 
 -10   5   9      496.01      372.97     44.81 o 
  -9   5   9      341.41      395.82     49.73 o 
  -8   5   9       71.89       80.74     22.86 o 
  -7   5   9       36.35       29.74     13.77 o 
  -6   5   9       11.96        6.76     24.98 o 
  -5   5   9      966.45      926.27     31.82 o 
  -4   5   9        4.97       19.33      7.17 o 
  -3   5   9        9.48       37.78     10.05 o 
  -2   5   9      484.35      462.32     20.91 o 
  -1   5   9       61.59       43.60     10.14 o 
   0   5   9      128.23      121.32     12.34 o 
   1   5   9     1070.61     1068.23     33.23 o 
   2   5   9        4.19       23.30     10.39 o 
   3   5   9      147.98      154.00     27.01 o 
   4   5   9      442.29      374.29     44.67 o 
   5   5   9      189.80      180.60     41.86 o 
 -10   6   9       48.26      -14.62     30.28 o 
  -9   6   9      187.38      158.92     32.66 o 
  -8   6   9        2.35        2.20     13.71 o 
  -7   6   9        3.86        8.32      9.39 o 
  -6   6   9       84.35      128.46     29.53 o 
  -5   6   9      231.38      230.65     48.15 o 
  -4   6   9      179.12      201.28     17.89 o 
  -3   6   9      113.08      138.35     17.02 o 
  -2   6   9      890.82      905.33     37.06 o 
  -1   6   9      436.80      451.87     25.31 o 
   0   6   9      290.11      309.25     22.11 o 
   1   6   9     1181.35     1237.11     78.49 o 
   2   6   9      325.84      358.70     88.50 o 
   3   6   9       41.10       16.16     22.04 o 
   4   6   9        2.17       12.38     15.94 o 
  -9   7   9      242.95      264.11     38.74 o 
  -8   7   9       34.81       18.77     14.23 o 
  -7   7   9      100.37       74.56     19.46 o 
  -6   7   9      624.85      563.15     58.28 o 
  -5   7   9      707.81      662.54     50.34 o 
  -4   7   9     1863.34     1849.34     62.17 o 
  -3   7   9      363.85      353.26     23.38 o 
  -2   7   9      533.49      560.54     29.36 o 
  -1   7   9      313.64      276.85     22.21 o 
   0   7   9      715.63      676.08     27.74 o 
   1   7   9      270.34      264.08     24.20 o 
   2   7   9       88.56       55.83     19.44 o 
   3   7   9      430.89      500.44     55.35 o 
  -9   8   9      136.26      226.74     58.46 o 
  -8   8   9      746.70      870.66     54.32 o 
  -7   8   9      248.45      229.25     36.97 o 
  -6   8   9      189.82      132.45     39.61 o 
  -5   8   9       51.42       54.39     15.30 o 
  -4   8   9      809.55      726.64     46.83 o 
  -3   8   9     1597.10     1631.17     61.12 o 
  -2   8   9      352.15      318.86     31.82 o 
  -1   8   9      577.20      624.93     35.67 o 
   0   8   9      205.93      190.47     26.42 o 
  -8   9   9      112.99       96.62     30.06 o 
  -7   9   9      208.76      293.90     66.51 o 
  -6   9   9     1556.98     1583.36     76.64 o 
  -5   9   9      500.81      439.65     51.69 o 
  -4   9   9      444.55      437.69     51.90 o 
  -3   9   9      576.83      602.55     36.20 o 
  -2   9   9        1.35       10.25     15.21 o 
  -1   9   9       21.42       12.08     10.01 o 
  -6  10   9        8.07       -2.57     17.78 o 
  -5  10   9        1.09       20.49     13.85 o 
  -4  10   9      123.46       86.02     22.40 o 
  -3  10   9      164.20      139.24     24.87 o 
   2 -10  10       90.73       90.77     30.07 o 
   3 -10  10        0.07       -1.06     13.87 o 
   4 -10  10        5.53       37.25     29.28 o 
   5 -10  10       18.42       44.67     19.53 o 
   6 -10  10       19.59       33.30     26.39 o 
  -1  -9  10       33.43       51.84     22.19 o 
   0  -9  10      117.53       63.26     24.31 o 
   1  -9  10      154.01      135.80     33.37 o 
   2  -9  10       71.49       38.58     14.78 o 
   3  -9  10       15.16       26.79     10.19 o 
   4  -9  10        7.42       10.85     19.44 o 
   5  -9  10      438.67      366.39     45.71 o 
   6  -9  10     1126.66     1127.06     56.69 o 
   7  -9  10      485.12      514.99     47.45 o 
  -2  -8  10        6.03       65.10     19.37 o 
  -1  -8  10       44.43       54.86     28.18 o 
   0  -8  10      252.82      226.95     29.16 o 
   1  -8  10     1411.05     1505.10     55.11 o 
   2  -8  10      662.81      695.03     40.52 o 
   3  -8  10      850.53      829.17     42.76 o 
   4  -8  10     1338.51     1425.26     71.88 o 
   5  -8  10      129.28      123.51     30.23 o 
   6  -8  10       15.12       38.70     18.03 o 
   7  -8  10      210.58      224.92     34.01 o 
   8  -8  10      487.16      504.10     50.51 o 
  -4  -7  10      328.65      423.41     61.83 o 
  -3  -7  10      230.87      226.14     53.34 o 
  -2  -7  10      298.30      282.05     68.70 o 
  -1  -7  10     1206.85     1334.33    115.59 o 
   0  -7  10      280.02      326.36     27.20 o 
   1  -7  10       35.09       24.18      6.12 o 
   2  -7  10      167.07      196.41     19.82 o 
   3  -7  10      168.52      153.74     25.37 o 
   4  -7  10      402.77      379.62     25.57 o 
   5  -7  10      587.81      639.11     47.58 o 
   6  -7  10      267.26      271.67     36.00 o 
   7  -7  10      263.88      310.93     44.10 o 
   8  -7  10        8.10       32.81     16.46 o 
  -5  -6  10      176.00      195.84     45.55 o 
  -4  -6  10      159.62      253.33     56.55 o 
  -3  -6  10       83.71      135.21     33.26 o 
  -2  -6  10      433.92      439.51     64.78 o 
  -1  -6  10     1075.35     1149.93     37.68 o 
   0  -6  10      756.64      778.81     42.61 o 
   1  -6  10     2697.48     2867.42     62.48 o 
   2  -6  10     1900.53     1920.38     43.59 o 
   3  -6  10     1421.25     1350.11     35.89 o 
   4  -6  10      234.91      215.92     20.65 o 
   5  -6  10       35.81       30.76     22.59 o 
   6  -6  10       91.76       79.74     23.66 o 
   7  -6  10      118.44       73.90     20.79 o 
   8  -6  10      195.16      163.83     35.24 o 
   9  -6  10       93.25       67.23     20.14 o 
  -6  -5  10       61.45       88.37     32.91 o 
  -5  -5  10      210.94      244.32     57.93 o 
  -4  -5  10      170.28      158.90     37.22 o 
  -3  -5  10      316.31      245.35     54.82 o 
  -2  -5  10     1958.12     1953.47    125.04 o 
  -1  -5  10      142.31      153.91     12.25 o 
   0  -5  10      311.96      291.39     19.42 o 
   1  -5  10      435.17      455.98     19.62 o 
   2  -5  10      172.45      190.79     15.90 o 
   3  -5  10        0.73       16.05      8.56 o 
   4  -5  10     1045.34     1107.50     32.19 o 
   5  -5  10        1.13       26.04     14.92 o 
   6  -5  10      242.34      260.59     23.98 o 
   7  -5  10      176.83      135.29     41.03 o 
   8  -5  10      159.56      165.87     26.49 o 
   9  -5  10       26.44       33.27     17.59 o 
  -6  -4  10      187.67      174.02     44.74 o 
  -5  -4  10      279.10      226.86     53.27 o 
  -4  -4  10      230.71      157.40     53.80 o 
  -3  -4  10      158.47      120.51     29.12 o 
  -2  -4  10       12.06        5.36      3.46 o 
  -1  -4  10        2.10        7.07      4.36 o 
   0  -4  10      483.04      448.81     29.77 o 
   1  -4  10      387.12      419.60     18.46 o 
   2  -4  10      785.22      711.37     31.76 o 
   3  -4  10      583.35      562.69     33.69 o 
   4  -4  10       13.81       15.47      6.38 o 
   5  -4  10      229.03      265.33     22.85 o 
   6  -4  10     1230.99     1191.81     51.15 o 
   7  -4  10      181.82      155.19     23.75 o 
   8  -4  10      424.79      543.37     69.84 o 
   9  -4  10      170.29       96.44     34.06 o 
  -7  -3  10       41.14      -17.94     25.62 o 
  -6  -3  10       30.87        0.23     23.27 o 
  -5  -3  10       40.25       -2.40     26.06 o 
  -4  -3  10       13.47       13.49      7.56 o 
  -3  -3  10     1506.04     1545.25     34.87 o 
  -2  -3  10     1330.09     1336.18     29.11 o 
  -1  -3  10     1179.27     1241.09     34.40 o 
   0  -3  10      615.12      653.97     21.32 o 
   1  -3  10        0.64        2.21     11.50 o 
   2  -3  10     3977.06     4014.18     50.86 o 
   3  -3  10      856.94      832.24     28.75 o 
   4  -3  10     1187.72     1129.56     31.87 o 
   5  -3  10     1800.26     1783.77     40.98 o 
   6  -3  10     2723.06     2807.52    103.46 o 
   7  -3  10      225.84      209.24     23.36 o 
   8  -3  10        1.19       10.03     12.13 o 
   9  -3  10       12.84       35.87     11.08 o 
  -8  -2  10       71.52       80.69     28.87 o 
  -7  -2  10      136.08      122.18     24.75 o 
  -6  -2  10       17.79        6.62      3.92 o 
  -5  -2  10     1145.88     1182.72     35.58 o 
  -4  -2  10       29.68       25.26      6.65 o 
  -3  -2  10      775.81      705.70     22.81 o 
  -2  -2  10      223.03      188.45     15.20 o 
  -1  -2  10      706.33      670.81     21.21 o 
   0  -2  10     4042.79     3838.61     55.03 o 
   1  -2  10     1512.85     1476.30     38.93 o 
   2  -2  10     1637.86     1614.38     42.11 o 
   3  -2  10       13.22        9.00      8.53 o 
   4  -2  10      761.89      807.75     26.16 o 
   5  -2  10     1531.56     1540.22     39.87 o 
   6  -2  10      148.15      134.55     17.95 o 
   7  -2  10       33.84       25.36      9.23 o 
   8  -2  10      321.67      399.73     45.50 o 
  -8  -1  10        1.88      -18.51     18.51 o 
  -7  -1  10       11.20       10.05     11.95 o 
  -6  -1  10     1188.46     1245.24     41.50 o 
  -5  -1  10     3592.24     3818.02     64.31 o 
  -4  -1  10     7125.56     7468.87    108.72 o 
  -3  -1  10     4152.45     4085.81     74.90 o 
  -2  -1  10      978.26      844.94     40.36 o 
  -1  -1  10     4057.76     3996.37     50.63 o 
   0  -1  10        8.93       11.91      3.01 o 
   1  -1  10     5761.13     5791.38     61.10 o 
   2  -1  10      577.72      543.92     17.54 o 
   3  -1  10      216.55      213.36     13.27 o 
   4  -1  10     4844.22     5105.30     88.82 o 
   5  -1  10      681.39      654.92     31.64 o 
   6  -1  10       42.02       47.33      9.85 o 
   7  -1  10       35.30       22.32      7.30 o 
   8  -1  10        8.93       22.85     17.92 o 
  -9   0  10      527.22      504.55     61.53 o 
  -8   0  10      683.06      667.70     47.48 o 
  -7   0  10     1231.09     1278.36     57.76 o 
  -6   0  10      709.88      745.35     34.85 o 
  -5   0  10        2.98        8.10      6.42 o 
  -4   0  10      151.73      141.12     12.81 o 
  -3   0  10      931.54      943.65     26.22 o 
  -2   0  10     1241.46     1186.22     29.34 o 
  -1   0  10     8837.55     8934.10    106.77 o 
   0   0  10     4229.45     4230.96     57.27 o 
   1   0  10       59.47       34.43      5.06 o 
   2   0  10     1284.98     1251.88     27.33 o 
   3   0  10      733.37      712.62     18.94 o 
   4   0  10       19.59       11.30      5.12 o 
   5   0  10       67.66       58.14      9.97 o 
   6   0  10      398.24      329.04     25.52 o 
   7   0  10        8.64       23.13     19.93 o 
   8   0  10       58.28       42.96     14.23 o 
  -9   1  10      146.55      133.15     43.26 o 
  -8   1  10        6.22       18.88      7.83 o 
  -7   1  10        4.66       23.84     10.46 o 
  -6   1  10     1853.70     1924.50     66.14 o 
  -5   1  10     2408.85     2445.36     52.31 o 
  -4   1  10     1984.64     1973.85     38.30 o 
  -3   1  10       18.02       27.97      8.57 o 
  -2   1  10      246.98      208.62     12.60 o 
  -1   1  10      466.74      474.05     20.70 o 
   0   1  10      548.67      535.81     20.78 o 
   1   1  10       50.96       40.08      6.01 o 
   2   1  10        8.53       13.51     10.57 o 
   3   1  10      135.04      138.61     26.93 o 
   4   1  10      866.65      929.76     74.79 o 
   5   1  10      147.39      164.57     25.23 o 
   6   1  10        1.99       27.67     17.60 o 
   7   1  10        5.61       23.02     20.23 o 
  -9   2  10       86.83       35.33     19.05 o 
  -8   2  10      826.21      887.65     40.22 o 
  -7   2  10      178.34      160.04     25.67 o 
  -6   2  10     1041.76     1021.52     39.97 o 
  -5   2  10       35.62       49.37     10.30 o 
  -4   2  10      216.12      240.60     19.62 o 
  -3   2  10       63.01       90.78     10.16 o 
  -2   2  10       28.24       21.00      3.65 o 
  -1   2  10      814.08      782.74     22.25 o 
   0   2  10       12.62       12.80      3.75 o 
   1   2  10     6749.82     6947.90     67.89 o 
   2   2  10      133.11      162.56     31.78 o 
   3   2  10      594.07      625.53     33.73 o 
   4   2  10      880.53      843.22     66.94 o 
   5   2  10       60.05       39.39     25.39 o 
   6   2  10      956.31      907.02     69.39 o 
   7   2  10      106.22       81.89     30.83 o 
  -9   3  10        1.53       15.58     22.98 o 
  -8   3  10        5.96       23.32     13.79 o 
  -7   3  10      192.81      165.10     32.16 o 
  -6   3  10       49.10       50.36     12.53 o 
  -5   3  10      448.61      405.15     22.08 o 
  -4   3  10       46.08       59.39      8.67 o 
  -3   3  10     2338.59     2331.43     81.64 o 
  -2   3  10        9.06       14.83     10.28 o 
  -1   3  10      166.68      170.38     13.20 o 
   0   3  10     2285.86     2307.72     36.29 o 
   1   3  10     1801.68     1837.77     30.52 o 
   2   3  10      810.42      856.67     47.29 o 
   3   3  10       47.64       76.13     18.69 o 
   4   3  10      928.95     1012.76     48.72 o 
   5   3  10       26.53       12.94     16.42 o 
   6   3  10       30.39       12.91     13.17 o 
 -10   4  10       65.64       42.06     26.21 o 
  -9   4  10      126.71      151.02     27.91 o 
  -8   4  10      586.59      674.06     45.40 o 
  -7   4  10      338.30      298.99     32.77 o 
  -6   4  10      110.31       99.71     14.63 o 
  -5   4  10      408.97      359.98     20.36 o 
  -4   4  10     2877.47     3035.87     58.60 o 
  -3   4  10     8378.04     8520.49    253.96 o 
  -2   4  10     1505.65     1497.84     34.87 o 
  -1   4  10     3510.35     3555.55     64.12 o 
   0   4  10     4907.94     5158.60    106.28 o 
   1   4  10      750.46      745.61     31.45 o 
   2   4  10      395.36      350.31     30.34 o 
   3   4  10        2.62        0.13     18.25 o 
   4   4  10      248.74      167.73     45.36 o 
   5   4  10      591.62      545.27     64.48 o 
 -10   5  10      108.32       98.07     43.04 o 
  -9   5  10      326.91      254.28     71.94 o 
  -8   5  10      642.34      730.48    113.49 o 
  -7   5  10      302.05      281.26     36.56 o 
  -6   5  10      170.31      172.95     29.27 o 
  -5   5  10     2374.27     2301.99     51.78 o 
  -4   5  10        5.20       15.94      6.26 o 
  -3   5  10     1828.29     1869.79     45.08 o 
  -2   5  10       30.36       34.95      9.28 o 
  -1   5  10      346.95      347.66     29.70 o 
   0   5  10     3021.57     3040.91     53.18 o 
   1   5  10      600.87      617.40     36.68 o 
   2   5  10       72.41       55.58     14.48 o 
   3   5  10       36.79        4.35     19.26 o 
   4   5  10      154.55      148.86     21.08 o 
  -9   6  10     1101.59     1106.69     60.31 o 
  -8   6  10      580.13      542.80     78.99 o 
  -7   6  10      127.10      102.25     20.38 o 
  -6   6  10      112.07      120.95     21.49 o 
  -5   6  10     1052.53     1125.75     44.42 o 
  -4   6  10     1450.35     1609.08     66.35 o 
  -3   6  10       11.86       22.70      7.73 o 
  -2   6  10     1075.49     1040.90     47.31 o 
  -1   6  10     1035.80     1018.36     32.11 o 
   0   6  10       49.75       49.12      9.15 o 
   1   6  10       91.72       80.43      9.78 o 
   2   6  10      123.65      138.74     36.85 o 
   3   6  10       15.07      -19.05     19.05 o 
  -9   7  10      348.84      392.28     51.15 o 
  -8   7  10       62.93       91.25     24.67 o 
  -7   7  10       76.42       68.41     22.43 o 
  -6   7  10       26.41       50.22     16.83 o 
  -5   7  10        2.74       24.38     15.45 o 
  -4   7  10        5.98       30.68     11.32 o 
  -3   7  10       51.93       47.81     13.63 o 
  -2   7  10      312.19      279.21     28.36 o 
  -1   7  10        1.21       10.42      6.70 o 
   0   7  10       53.27       32.38     21.41 o 
   1   7  10      248.64      271.28    154.47 o 
   2   7  10      462.50      576.31     47.18 o 
  -8   8  10        4.46        7.53     19.48 o 
  -7   8  10        1.25        7.17     29.86 o 
  -6   8  10       42.55       59.74     22.28 o 
  -5   8  10      367.97      365.28     43.20 o 
  -4   8  10      292.79      360.39     64.41 o 
  -3   8  10      736.95      707.85     37.76 o 
  -2   8  10        4.97       17.67      8.23 o 
  -1   8  10      109.56      166.28     42.54 o 
   0   8  10        7.98       10.11      7.93 o 
   1   8  10       48.06       35.40     18.15 o 
  -8   9  10      305.52      244.49     52.87 o 
  -7   9  10     1058.75     1186.70     57.94 o 
  -6   9  10      107.17       77.13     22.33 o 
  -5   9  10       82.13       69.72     27.73 o 
  -4   9  10        0.72       57.37    287.00 o 
  -3   9  10       57.37       39.78     26.98 o 
  -2   9  10      153.04      175.31     27.96 o 
  -1   9  10      153.70      135.66     28.27 o 
  -5  10  10      617.69      638.91     90.17 o 
  -4  10  10      155.25      108.38     22.49 o 
   2 -10  11      340.92      403.65     68.22 o 
   3 -10  11       95.45      112.77     20.88 o 
   4 -10  11        9.59       19.75     35.42 o 
   5 -10  11      178.72      178.96     30.84 o 
  -1  -9  11       55.59       90.24     26.50 o 
   0  -9  11       54.89       48.68     16.88 o 
   1  -9  11        7.78       23.03     13.18 o 
   2  -9  11      173.25      184.73     26.65 o 
   3  -9  11      694.75      732.61     37.65 o 
   4  -9  11      537.15      478.59     56.53 o 
   5  -9  11       78.90       83.14     33.89 o 
   6  -9  11       70.36       60.65     21.13 o 
   7  -9  11        4.02       26.38     20.86 o 
  -2  -8  11      114.27       58.35     67.59 o 
  -1  -8  11      335.19      349.20     70.52 o 
   0  -8  11      482.21      528.51     37.14 o 
   1  -8  11        1.52        5.14      9.86 o 
   2  -8  11      149.70      110.62     18.83 o 
   3  -8  11      261.33      229.64     27.03 o 
   4  -8  11      115.28      186.58     37.87 o 
   5  -8  11      221.89      248.33     41.87 o 
   6  -8  11      323.31      245.59     50.18 o 
   7  -8  11       16.10       28.76     20.46 o 
   8  -8  11      290.40      341.60     71.26 o 
  -3  -7  11      200.47      212.77     39.55 o 
  -2  -7  11       37.37       54.79     30.37 o 
  -1  -7  11      268.82      284.17     24.96 o 
   0  -7  11       63.90       59.87     20.02 o 
   1  -7  11      257.49      210.38     27.48 o 
   2  -7  11       35.77       12.44     10.67 o 
   3  -7  11      246.61      217.57     22.27 o 
   4  -7  11      446.40      442.81     40.55 o 
   5  -7  11       19.50       21.27     12.52 o 
   6  -7  11       66.20       40.85     24.25 o 
   7  -7  11       11.79       31.28     13.45 o 
   8  -7  11      291.21      367.65     66.79 o 
  -5  -6  11        0.01       16.03     21.06 o 
  -4  -6  11       85.60       21.10     23.66 o 
  -3  -6  11       99.78       71.95     28.94 o 
  -2  -6  11      197.62      161.27     40.17 o 
  -1  -6  11      706.82      714.49     27.05 o 
   0  -6  11      124.33      116.22     15.89 o 
   1  -6  11      412.40      435.26     31.82 o 
   2  -6  11     1597.10     1660.48     75.52 o 
   3  -6  11      125.28      114.66     15.82 o 
   4  -6  11     1367.22     1396.37     62.90 o 
   5  -6  11     1733.55     1787.30     75.92 o 
   6  -6  11     1059.40     1184.78     70.74 o 
   7  -6  11      895.00      982.47     54.28 o 
   8  -6  11      654.77      681.98     44.31 o 
  -5  -5  11      175.03      105.25     42.55 o 
  -4  -5  11        8.17       44.00     19.03 o 
  -3  -5  11      796.81      972.74     87.91 o 
  -2  -5  11       37.08       43.01     15.59 o 
  -1  -5  11      763.11      751.94     44.57 o 
   0  -5  11        5.06        8.84      8.85 o 
   1  -5  11     1238.11     1300.90     34.69 o 
   2  -5  11     5255.03     5442.87    113.41 o 
   3  -5  11     1258.63     1228.00     75.25 o 
   4  -5  11     1012.95     1027.20     39.58 o 
   5  -5  11      306.47      298.15     25.34 o 
   6  -5  11        0.06       23.78      9.27 o 
   7  -5  11      173.59      193.13     35.45 o 
   8  -5  11      331.64      292.48     39.38 o 
  -6  -4  11        6.44       32.06     23.04 o 
  -5  -4  11       96.99       98.17     38.24 o 
  -4  -4  11      470.19      463.91     58.02 o 
  -3  -4  11      799.12      874.08     32.37 o 
  -2  -4  11     1528.92     1551.37     31.05 o 
  -1  -4  11     3321.67     3468.04     65.54 o 
   0  -4  11     1530.97     1430.95     39.10 o 
   1  -4  11      417.51      397.50     19.31 o 
   2  -4  11      475.43      486.38     21.07 o 
   3  -4  11      395.38      393.35     23.12 o 
   4  -4  11      532.49      503.90     25.72 o 
   5  -4  11     1505.91     1490.88     56.22 o 
   6  -4  11      470.39      440.58     33.20 o 
   7  -4  11       35.99       32.51     10.38 o 
   8  -4  11       11.87        8.38     25.81 o 
  -7  -3  11      305.76      329.18     59.13 o 
  -6  -3  11      449.29      490.20     81.41 o 
  -5  -3  11     1233.48     1332.68     67.80 o 
  -4  -3  11      517.47      521.67     25.95 o 
  -3  -3  11        5.30        2.12     12.73 o 
  -2  -3  11      113.66      126.24     12.14 o 
  -1  -3  11        4.37        9.15      7.12 o 
   0  -3  11     1442.89     1476.73     34.90 o 
   1  -3  11      929.12      949.98     26.47 o 
   2  -3  11       46.21       47.80      8.98 o 
   3  -3  11       45.50       28.12      6.64 o 
   4  -3  11       70.23       79.28     12.86 o 
   5  -3  11      230.23      236.16     21.36 o 
   6  -3  11      111.50       82.05     15.48 o 
   7  -3  11      174.99      162.38     34.75 o 
   8  -3  11        5.69       23.78     25.11 o 
  -8  -2  11      101.77       63.54     35.40 o 
  -7  -2  11      318.94      299.92    257.32 o 
  -6  -2  11        4.01       -3.28     11.85 o 
  -5  -2  11      407.31      409.36     21.70 o 
  -4  -2  11      340.01      349.01     18.23 o 
  -3  -2  11      532.67      520.03     20.71 o 
  -2  -2  11     1678.30     1643.82     51.17 o 
  -1  -2  11      322.06      289.50     19.52 o 
   0  -2  11      205.00      216.68     19.71 o 
   1  -2  11     2112.16     2190.55     36.05 o 
   2  -2  11      565.54      543.10     20.36 o 
   3  -2  11      175.23      173.64     11.37 o 
   4  -2  11      542.26      606.43     34.29 o 
   5  -2  11       33.51       40.80      9.47 o 
   6  -2  11       17.50       20.08     10.85 o 
   7  -2  11      327.65      325.47     28.67 o 
   8  -2  11       11.62       25.71     11.52 o 
  -8  -1  11      162.75      146.95     38.65 o 
  -7  -1  11      155.90      153.86     22.52 o 
  -6  -1  11       97.66       71.37     13.39 o 
  -5  -1  11       88.90      103.23     13.85 o 
  -4  -1  11       32.09       14.03     16.55 o 
  -3  -1  11     1046.24     1052.91     31.20 o 
  -2  -1  11      317.18      334.23     17.80 o 
  -1  -1  11      356.04      310.24     16.02 o 
   0  -1  11     2591.91     2468.07     35.77 o 
   1  -1  11     1649.80     1598.36     44.31 o 
   2  -1  11     2012.29     2022.39     37.35 o 
   3  -1  11     1731.49     1746.13     34.66 o 
   4  -1  11       80.46       67.75     11.49 o 
   5  -1  11      936.34      906.93     29.47 o 
   6  -1  11      186.95      187.66     16.69 o 
   7  -1  11      231.50      231.13     21.57 o 
   8  -1  11      714.25      732.10     80.69 o 
  -9   0  11       15.81       50.39     25.99 o 
  -8   0  11       60.65       37.00     17.74 o 
  -7   0  11      196.42      180.76     20.05 o 
  -6   0  11      161.46      169.57     20.35 o 
  -5   0  11     1580.13     1596.66     35.56 o 
  -4   0  11       79.77       48.64     11.67 o 
  -3   0  11     1647.08     1647.87     49.01 o 
  -2   0  11     5857.26     5727.65     63.73 o 
  -1   0  11      214.18      197.85     14.83 o 
   0   0  11       44.80       65.04      8.29 o 
   1   0  11      139.89      180.84     14.23 o 
   2   0  11      416.32      404.84     15.95 o 
   3   0  11     3264.11     3227.64     50.97 o 
   4   0  11      508.76      512.24     20.66 o 
   5   0  11      959.32      973.84     28.64 o 
   6   0  11      379.34      363.59     40.73 o 
   7   0  11      198.66      322.93     61.90 o 
  -9   1  11       20.74       13.16     17.41 o 
  -8   1  11      436.29      403.95     46.86 o 
  -7   1  11     1046.49     1046.10     41.95 o 
  -6   1  11      944.10      990.40     40.00 o 
  -5   1  11     1333.22     1353.84     39.28 o 
  -4   1  11      382.11      409.19     20.22 o 
  -3   1  11       63.79       48.61     20.44 o 
  -2   1  11     2178.75     2120.01     34.07 o 
  -1   1  11     6507.15     6425.28     93.47 o 
   0   1  11     4647.90     4911.26     65.41 o 
   1   1  11     4308.03     4260.03     66.12 o 
   2   1  11     6024.70     6478.02     88.13 o 
   3   1  11      289.22      286.43     33.04 o 
   4   1  11       93.55       50.68     17.02 o 
   5   1  11       12.24       37.24     20.87 o 
   6   1  11       10.60       20.02     19.65 o 
   7   1  11       53.66      -12.29     21.75 o 
  -9   2  11      326.20      269.45     62.79 o 
  -8   2  11       33.00       57.47     19.62 o 
  -7   2  11       24.36      -13.17     13.17 o 
  -6   2  11      896.45      839.07     48.20 o 
  -5   2  11     1388.26     1389.26     39.24 o 
  -4   2  11     7032.66     6976.23    106.61 o 
  -3   2  11     2260.64     2082.93     49.66 o 
  -2   2  11       32.78       26.93      8.86 o 
  -1   2  11      162.57      193.73     14.44 o 
   0   2  11     1618.05     1536.02     33.11 o 
   1   2  11     2746.93     2802.41     41.13 o 
   2   2  11      102.74       62.11     19.32 o 
   3   2  11       32.91       17.99     11.92 o 
   4   2  11       61.33       61.84     19.20 o 
   5   2  11       10.21       24.15     18.31 o 
   6   2  11       53.09       26.59     21.95 o 
  -9   3  11     1068.80     1191.96    148.33 o 
  -8   3  11     1588.14     1606.28     89.31 o 
  -7   3  11     1807.63     1743.90     73.34 o 
  -6   3  11     1155.35     1233.18     50.73 o 
  -5   3  11       49.70       51.52      9.48 o 
  -4   3  11       47.09       47.17      8.40 o 
  -3   3  11      692.98      723.39     25.88 o 
  -2   3  11     2504.85     2617.21     44.78 o 
  -1   3  11      715.24      734.19     22.98 o 
   0   3  11      197.12      246.44     15.46 o 
   1   3  11      542.64      576.63     35.34 o 
   2   3  11       76.34       43.92     33.64 o 
   3   3  11      708.31      638.38     40.18 o 
   4   3  11      256.75      241.57     42.76 o 
   5   3  11       52.90       -5.26     20.85 o 
   6   3  11      122.53       72.28     26.80 o 
  -9   4  11        0.67      -17.46     17.46 o 
  -8   4  11      117.82      132.87     43.67 o 
  -7   4  11      109.24      119.06     26.20 o 
  -6   4  11       59.74       45.36     15.06 o 
  -5   4  11      178.68      146.96     29.50 o 
  -4   4  11       96.59       84.34     12.12 o 
  -3   4  11     1892.26     1849.24     43.30 o 
  -2   4  11      235.42      219.14     20.42 o 
  -1   4  11       41.74       58.06     12.34 o 
   0   4  11       44.48       29.15      6.19 o 
   1   4  11      178.22      138.65     25.41 o 
   2   4  11      450.43      481.42     39.08 o 
   3   4  11      652.71      716.09     61.51 o 
   4   4  11     1405.65     1549.40     89.04 o 
   5   4  11      177.56      196.53     33.26 o 
  -9   5  11        0.68       14.53     12.19 o 
  -8   5  11       46.93       23.57     24.25 o 
  -7   5  11       13.32        3.55     16.50 o 
  -6   5  11        2.16      -11.61     16.69 o 
  -5   5  11       25.22       31.41     10.12 o 
  -4   5  11      668.16      711.27     32.61 o 
  -3   5  11      114.11       76.48     15.92 o 
  -2   5  11     1510.46     1559.10     35.93 o 
  -1   5  11     1633.35     1657.47     37.72 o 
   0   5  11      746.31      765.26     40.42 o 
   1   5  11      435.28      451.15     21.53 o 
   2   5  11      362.76      389.74     49.19 o 
   3   5  11      142.37      144.50     26.57 o 
   4   5  11       52.98       50.81     16.70 o 
  -9   6  11       25.94       15.36     19.21 o 
  -8   6  11      241.46      248.85     34.17 o 
  -7   6  11      190.32      190.18     35.77 o 
  -6   6  11     1053.38     1052.32     57.09 o 
  -5   6  11     3263.51     3331.44    165.24 o 
  -4   6  11     2470.24     2378.84     69.74 o 
  -3   6  11     1354.13     1366.14     46.40 o 
  -2   6  11     1492.45     1439.99     46.48 o 
  -1   6  11       11.92       18.58     12.77 o 
   0   6  11        9.65       17.60      7.08 o 
   1   6  11      254.56      254.99     20.46 o 
   2   6  11      812.33      775.73     61.85 o 
   3   6  11      588.84      667.78     49.79 o 
  -9   7  11      331.22      287.54     46.36 o 
  -8   7  11      525.09      484.91     60.91 o 
  -7   7  11      445.96      399.07     67.27 o 
  -6   7  11       77.55       43.29     36.86 o 
  -5   7  11       25.78       38.13     15.14 o 
  -4   7  11      782.40      820.50     54.58 o 
  -3   7  11     2383.63     2413.07     72.13 o 
  -2   7  11     1400.06     1409.70     65.97 o 
  -1   7  11      120.80      121.20     17.18 o 
   0   7  11      184.68      200.86     42.21 o 
   1   7  11       42.94       30.21     13.91 o 
   2   7  11        5.19       -3.41     21.29 o 
  -8   8  11      527.92      464.09     48.08 o 
  -7   8  11      192.08      232.92     39.14 o 
  -6   8  11     1330.95     1353.60     69.86 o 
  -5   8  11      640.34      691.26     47.19 o 
  -4   8  11     1113.17     1153.86     74.68 o 
  -3   8  11       69.56       41.14     12.90 o 
  -2   8  11        0.09       13.41     12.02 o 
  -1   8  11        3.11       10.09     10.73 o 
   0   8  11       48.43       -9.25     20.76 o 
   1   8  11      110.07       67.36     27.56 o 
  -7   9  11        1.89      -18.96     18.96 o 
  -6   9  11       74.98       38.62     25.63 o 
  -5   9  11       65.79       79.85     21.65 o 
  -4   9  11       84.26       48.56      8.96 o 
  -3   9  11       60.00       44.29     16.51 o 
  -2   9  11      101.85       72.73     20.08 o 
  -1   9  11        5.48       15.41     16.65 o 
   3 -10  12        3.84       34.04     19.84 o 
   4 -10  12       49.19       28.31     10.71 o 
   0  -9  12      172.64      156.01     42.48 o 
   1  -9  12      142.61      163.39     32.25 o 
   2  -9  12      450.54      641.51    111.09 o 
   3  -9  12      686.95      672.63     46.50 o 
   4  -9  12      188.93      201.66     30.85 o 
   5  -9  12        3.32        8.39     21.11 o 
   6  -9  12        4.33       18.12     16.23 o 
  -2  -8  12      457.28      441.75     68.54 o 
  -1  -8  12      410.10      339.47     57.98 o 
   0  -8  12       18.84       21.38     27.65 o 
   1  -8  12        0.09       21.41      5.36 o 
   2  -8  12      176.21      185.54     36.94 o 
   3  -8  12      833.45      846.96     45.48 o 
   4  -8  12      532.99      615.61     49.06 o 
   5  -8  12      137.66      186.28     26.48 o 
   6  -8  12      312.66      333.20     44.15 o 
   7  -8  12       78.79       73.31     25.13 o 
  -3  -7  12       92.34       91.51     46.08 o 
  -2  -7  12      245.11      212.05     47.71 o 
  -1  -7  12      272.82      317.49     31.64 o 
   0  -7  12      911.81     1005.07     59.40 o 
   1  -7  12     1407.99     1569.93     68.83 o 
   2  -7  12       10.84       28.52     15.13 o 
   3  -7  12       43.17       35.91     10.68 o 
   4  -7  12       17.80       16.58      8.81 o 
   5  -7  12        4.25        7.08     13.99 o 
   6  -7  12       16.74       15.85     13.46 o 
   7  -7  12       57.20       28.72     23.41 o 
   8  -7  12        2.19      -17.78     17.78 o 
  -4  -6  12     1016.26      845.67     73.50 o 
  -3  -6  12      470.52      489.79     85.65 o 
  -2  -6  12       40.93       99.49     38.70 o 
  -1  -6  12      113.87       98.89     15.56 o 
   0  -6  12       86.25       95.70     20.28 o 
   1  -6  12        6.33       11.32      8.76 o 
   2  -6  12      145.16      130.83     17.63 o 
   3  -6  12      630.03      590.00     35.48 o 
   4  -6  12        6.61       11.58     24.87 o 
   5  -6  12       18.32       44.75     18.37 o 
   6  -6  12       35.56       20.06     12.76 o 
   7  -6  12       12.54       14.44     18.96 o 
   8  -6  12       92.89       33.74     40.37 o 
  -5  -5  12       18.82       26.84     24.54 o 
  -4  -5  12        1.21       41.88     22.67 o 
  -3  -5  12      125.93       81.34     31.25 o 
  -2  -5  12      165.85      145.21     17.56 o 
  -1  -5  12       45.59       54.68     16.67 o 
   0  -5  12       48.44       40.57      8.92 o 
   1  -5  12     1668.88     1662.85     38.55 o 
   2  -5  12     1561.51     1542.26     42.88 o 
   3  -5  12      119.36      127.99     15.23 o 
   4  -5  12        5.32       31.12      8.34 o 
   5  -5  12        6.75       20.28      7.13 o 
   6  -5  12     1383.93     1393.47    109.68 o 
   7  -5  12      105.53      132.74     61.60 o 
   8  -5  12      439.10      479.48     45.77 o 
  -6  -4  12       92.62       48.48     19.99 o 
  -5  -4  12        8.82       20.16     20.11 o 
  -4  -4  12       65.44       21.36     19.39 o 
  -3  -4  12       57.93       64.89      9.90 o 
  -2  -4  12      273.81      264.40     24.56 o 
  -1  -4  12     1419.88     1453.71     31.99 o 
   0  -4  12       43.03       52.33     10.36 o 
   1  -4  12      794.51      819.33     28.76 o 
   2  -4  12      894.15      833.77     28.05 o 
   3  -4  12      400.40      331.63     18.16 o 
   4  -4  12     4128.71     4102.82     72.95 o 
   5  -4  12     1332.54     1356.03     54.79 o 
   6  -4  12      414.83      404.31     35.34 o 
   7  -4  12        3.29       -2.81     23.43 o 
  -7  -3  12      128.30       70.66     33.74 o 
  -6  -3  12        2.00       14.44     17.87 o 
  -5  -3  12      211.71      216.35     16.42 o 
  -4  -3  12      300.38      295.14     24.31 o 
  -3  -3  12      482.49      459.39     21.82 o 
  -2  -3  12        9.97       15.80      4.89 o 
  -1  -3  12     5121.67     5400.26     83.84 o 
   0  -3  12     8831.95     9377.05    115.31 o 
   1  -3  12      608.47      655.93     23.83 o 
   2  -3  12      555.39      577.06     38.72 o 
   3  -3  12      198.56      187.25     14.54 o 
   4  -3  12     1187.23     1204.16     32.28 o 
   5  -3  12      405.69      394.18     23.69 o 
   6  -3  12      483.37      500.66     29.93 o 
   7  -3  12       25.84       44.68     12.58 o 
   8  -3  12      274.38      232.74     52.77 o 
  -7  -2  12        2.92       -1.96     24.68 o 
  -6  -2  12      380.98      434.35     44.00 o 
  -5  -2  12      826.47      862.10     46.85 o 
  -4  -2  12       24.45       36.02      9.11 o 
  -3  -2  12     2231.69     2273.74     48.49 o 
  -2  -2  12      259.84      209.97     16.17 o 
  -1  -2  12      397.96      416.75     18.37 o 
   0  -2  12     2464.45     2420.71     40.36 o 
   1  -2  12     1268.27     1307.95     37.78 o 
   2  -2  12     4146.28     4184.39     63.34 o 
   3  -2  12     1039.70     1049.04     30.92 o 
   4  -2  12     1473.63     1403.79     32.90 o 
   5  -2  12       27.24       23.56      8.58 o 
   6  -2  12      108.96      112.13     25.22 o 
   7  -2  12       55.83       35.98     11.71 o 
   8  -2  12        2.14       40.52     17.57 o 
  -8  -1  12      508.39      572.32     60.79 o 
  -7  -1  12     1140.20     1161.18     60.89 o 
  -6  -1  12       25.73        9.23      8.43 o 
  -5  -1  12      168.39      162.74     18.38 o 
  -4  -1  12      627.70      643.27     35.17 o 
  -3  -1  12      204.33      162.96     15.47 o 
  -2  -1  12     3231.60     3185.83     50.82 o 
  -1  -1  12     3039.62     3062.62     43.08 o 
   0  -1  12       29.58       27.66      5.09 o 
   1  -1  12      702.88      659.95     23.01 o 
   2  -1  12      845.64      805.04     25.76 o 
   3  -1  12      133.21      111.04     13.81 o 
   4  -1  12       33.88       33.47      6.15 o 
   5  -1  12       76.61       56.49      9.26 o 
   6  -1  12        0.87        2.13      8.69 o 
   7  -1  12      376.83      402.06     64.16 o 
   8  -1  12       31.69       22.07     23.73 o 
  -8   0  12      229.36      207.84     31.04 o 
  -7   0  12      356.67      401.61     33.94 o 
  -6   0  12       11.49       -8.70      8.86 o 
  -5   0  12      295.06      257.10     22.31 o 
  -4   0  12     1421.72     1444.49     36.58 o 
  -3   0  12      268.54      251.28     17.07 o 
  -2   0  12        0.01       -8.11      9.45 o 
  -1   0  12      791.98      788.80     35.33 o 
   0   0  12      558.53      531.36     35.63 o 
   1   0  12      406.22      362.97     15.64 o 
   2   0  12      407.85      387.89     18.09 o 
   3   0  12       78.83       84.48     10.87 o 
   4   0  12        6.18        5.29     10.40 o 
   5   0  12      586.26      556.27     68.59 o 
   6   0  12       20.95       54.43     25.99 o 
   7   0  12        9.16       31.36     24.45 o 
  -9   1  12       40.60       29.78     13.03 o 
  -8   1  12      202.35       85.69    105.06 o 
  -7   1  12      231.21      225.17     23.48 o 
  -6   1  12       40.25       40.98     11.88 o 
  -5   1  12        7.98       26.72      8.65 o 
  -4   1  12       27.62       31.26      6.37 o 
  -3   1  12      448.00      510.10     21.77 o 
  -2   1  12      454.68      396.58     17.64 o 
  -1   1  12     2259.68     2041.30     39.75 o 
   0   1  12     1808.43     1823.14     35.99 o 
   1   1  12       71.30       49.38      9.57 o 
   2   1  12      249.13      123.96     30.95 o 
   3   1  12       50.69       31.21     13.84 o 
   4   1  12      195.64      209.82     39.25 o 
   5   1  12      915.70     1030.77     91.83 o 
   6   1  12     1901.55     2146.87    128.22 o 
   7   1  12      169.29      216.50     43.22 o 
  -9   2  12      109.42      142.81     28.60 o 
  -8   2  12       34.26       18.15     33.61 o 
  -7   2  12      820.63      805.88     43.34 o 
  -6   2  12       40.99       27.17      8.74 o 
  -5   2  12      163.21      135.20     32.61 o 
  -4   2  12      999.88      955.68     33.91 o 
  -3   2  12        5.81       22.73      5.83 o 
  -2   2  12       19.38       11.47      7.98 o 
  -1   2  12      260.19      305.92     15.06 o 
   0   2  12     4862.69     5105.84     67.98 o 
   1   2  12     3354.94     3380.09     54.10 o 
   2   2  12       14.67        9.12     21.32 o 
   3   2  12      394.15      447.98     35.75 o 
   4   2  12       82.95       36.94     19.05 o 
   5   2  12       68.77       25.28     24.51 o 
   6   2  12       10.56       24.17     21.63 o 
  -9   3  12      252.84      298.01     79.96 o 
  -8   3  12       17.86       32.18     10.47 o 
  -7   3  12      243.85      235.58     31.62 o 
  -6   3  12      121.11      145.15     21.26 o 
  -5   3  12     2451.40     2344.28     50.11 o 
  -4   3  12     2129.32     2028.98     48.86 o 
  -3   3  12     3093.66     3069.63     62.90 o 
  -2   3  12     1824.99     1792.35     38.58 o 
  -1   3  12     3441.65     3661.15     62.23 o 
   0   3  12      253.28      252.46     14.14 o 
   1   3  12       39.99       31.06      5.38 o 
   2   3  12      472.90      460.98     42.76 o 
   3   3  12      334.34      250.73     44.28 o 
   4   3  12      517.68      511.51     59.61 o 
   5   3  12      419.99      457.80     77.30 o 
  -9   4  12     1166.34     1138.04     56.60 o 
  -8   4  12     1255.57     1292.99     77.86 o 
  -7   4  12     1708.44     1589.81     89.92 o 
  -6   4  12     1336.38     1334.18     92.29 o 
  -5   4  12     1324.92     1311.44     46.17 o 
  -4   4  12      107.59      102.44     14.53 o 
  -3   4  12     1012.63      984.01     28.94 o 
  -2   4  12      785.79      780.73     26.87 o 
  -1   4  12     3227.88     3274.09     55.12 o 
   0   4  12      347.48      357.27     19.40 o 
   1   4  12      247.28      238.13     40.87 o 
   2   4  12      384.73      381.26     52.21 o 
   3   4  12       73.42       68.59     31.85 o 
   4   4  12        0.91       -2.84     20.48 o 
   5   4  12        0.15       31.96     16.14 o 
  -9   5  12      288.32      238.23     25.89 o 
  -8   5  12      390.16      424.58     52.61 o 
  -7   5  12        0.66        3.74     12.72 o 
  -6   5  12       28.65       28.55     12.47 o 
  -5   5  12      555.76      570.17     40.93 o 
  -4   5  12      203.15      199.85     29.10 o 
  -3   5  12      347.41      362.24     25.53 o 
  -2   5  12       20.58       26.62      6.96 o 
  -1   5  12      788.02      725.57     36.22 o 
   0   5  12       26.38       28.58      8.18 o 
   1   5  12      100.42       92.59     34.36 o 
   2   5  12        6.00       14.90     12.34 o 
   3   5  12       53.12       20.57     17.46 o 
   4   5  12       22.18       38.07     14.28 o 
  -9   6  12      360.63      451.11     47.73 o 
  -8   6  12       46.90       27.31     15.81 o 
  -7   6  12      360.29      366.41     41.83 o 
  -6   6  12       33.46       19.53     11.31 o 
  -5   6  12       64.82       54.65     28.45 o 
  -4   6  12      129.66      104.33     19.54 o 
  -3   6  12       37.44       25.56     11.88 o 
  -2   6  12      937.82      908.17     35.57 o 
  -1   6  12      716.32      752.75     37.72 o 
   0   6  12      279.30      295.36     28.86 o 
   1   6  12      259.99      264.22     62.29 o 
   2   6  12      226.01      233.94     48.82 o 
   3   6  12        1.94       17.23     20.32 o 
  -9   7  12        0.01       19.50     16.35 o 
  -8   7  12       67.63       48.40     13.33 o 
  -7   7  12       46.59       35.99     15.61 o 
  -6   7  12       61.28       73.28     22.26 o 
  -5   7  12      141.32      188.44     29.39 o 
  -4   7  12      602.25      631.79     37.45 o 
  -3   7  12      330.28      317.42     33.18 o 
  -2   7  12      163.27      158.31     24.10 o 
  -1   7  12       93.54       86.73     25.45 o 
   0   7  12        4.31       10.34      7.46 o 
   1   7  12      388.75      334.70     49.65 o 
   2   7  12       63.35       42.69     20.16 o 
  -8   8  12      683.02      684.04     57.36 o 
  -7   8  12      188.00      169.38     30.24 o 
  -6   8  12       84.03       85.46     21.65 o 
  -5   8  12       74.95       58.98     21.65 o 
  -4   8  12      245.96      252.07     96.18 o 
  -3   8  12      729.90      692.74     35.81 o 
  -2   8  12      537.18      574.72     68.55 o 
  -1   8  12      609.93      581.23     85.22 o 
   0   8  12      286.32      313.32     63.40 o 
  -7   9  12       95.26       93.19     22.59 o 
  -6   9  12      466.16      448.35     43.83 o 
  -5   9  12     1557.09     1497.11     59.98 o 
  -4   9  12      150.35      168.27     43.58 o 
  -3   9  12       62.48       48.03     13.43 o 
  -2   9  12      100.88       77.70     22.63 o 
   0  -9  13      118.48       85.21     47.99 o 
   1  -9  13       48.69       75.41     32.54 o 
   2  -9  13      107.77       69.47     20.50 o 
   3  -9  13        2.73       35.26     14.23 o 
   4  -9  13      157.61      135.60     35.58 o 
   5  -9  13       11.72       23.88     15.35 o 
   6  -9  13       69.59       59.44     20.24 o 
  -2  -8  13       32.75       61.30     32.13 o 
  -1  -8  13       61.04       98.38     32.15 o 
   0  -8  13       41.34       49.61     30.65 o 
   1  -8  13       56.27       58.43     21.19 o 
   2  -8  13      103.25      102.30     47.28 o 
   3  -8  13      543.77      529.18     80.65 o 
   4  -8  13      389.25      421.14     51.02 o 
   5  -8  13      247.58      258.13     38.50 o 
   6  -8  13       17.00       24.79     17.08 o 
   7  -8  13       24.30       40.83     35.55 o 
  -3  -7  13      209.19       96.08     35.70 o 
  -1  -7  13       33.36       10.71      4.44 o 
   0  -7  13      301.76      302.63     21.54 o 
   1  -7  13      851.05      911.61     55.93 o 
   2  -7  13       13.03       15.85     22.84 o 
   3  -7  13      535.78      482.97     32.97 o 
   4  -7  13      335.55      379.66     36.52 o 
   5  -7  13      482.71      467.03     49.30 o 
   6  -7  13      590.23      590.76     68.44 o 
   7  -7  13      200.19      210.49     29.14 o 
  -4  -6  13      213.90      221.85     57.01 o 
  -3  -6  13      174.46      138.09     34.89 o 
  -2  -6  13       17.90        8.53     23.66 o 
  -1  -6  13     1164.04     1169.90     51.90 o 
   0  -6  13     1882.81     2113.18     79.52 o 
   1  -6  13     2085.51     2057.74     63.55 o 
   2  -6  13      602.74      712.19     34.36 o 
   3  -6  13     1553.03     1479.45     61.83 o 
   4  -6  13     2416.87     2377.80     90.54 o 
   5  -6  13      309.19      294.44     33.40 o 
   6  -6  13       23.12       38.92     18.98 o 
   7  -6  13       14.22       32.09     12.52 o 
   8  -6  13       11.18       13.52     12.88 o 
  -5  -5  13       35.90       35.10     22.69 o 
  -4  -5  13     1413.87     1450.12    109.87 o 
  -3  -5  13      639.43      621.49     74.33 o 
  -2  -5  13      305.24      291.69     32.51 o 
  -1  -5  13     1090.55     1123.93     37.14 o 
   0  -5  13      414.48      407.04     33.14 o 
   1  -5  13      558.13      564.08     30.93 o 
   2  -5  13      148.18      143.05     17.14 o 
   3  -5  13      949.27      950.73     38.70 o 
   4  -5  13      232.53      215.58     23.98 o 
   5  -5  13        3.14       13.18     10.87 o 
   6  -5  13       18.63       28.62     33.31 o 
   7  -5  13      101.84      113.17     28.75 o 
   8  -5  13       28.52       26.38     17.59 o 
  -6  -4  13      767.23      810.23     87.59 o 
  -5  -4  13      192.30      289.40     57.82 o 
  -4  -4  13      398.32      389.42     52.40 o 
  -3  -4  13      646.29      601.44     35.70 o 
  -2  -4  13      701.79      637.49     53.11 o 
  -1  -4  13      957.53      861.48     35.20 o 
   0  -4  13      163.50      185.32     17.96 o 
   1  -4  13      101.84      106.74     17.58 o 
   2  -4  13       75.18       58.08      9.71 o 
   3  -4  13       13.49        9.08      9.36 o 
   4  -4  13      364.66      366.76     30.91 o 
   5  -4  13        0.20       14.19     10.05 o 
   6  -4  13      194.71      192.84     36.47 o 
   7  -4  13       95.75       76.65     19.15 o 
   8  -4  13      229.80      212.24     53.25 o 
  -7  -3  13       49.97       34.43     30.63 o 
  -6  -3  13      211.75      218.58     47.32 o 
  -5  -3  13       74.42       71.75     13.47 o 
  -4  -3  13       22.99       24.84     11.78 o 
  -3  -3  13       21.27       12.98      7.43 o 
  -2  -3  13      118.51      121.14     11.82 o 
  -1  -3  13      540.61      437.80     35.96 o 
   0  -3  13        0.31        3.45      5.84 o 
   1  -3  13        0.08       11.70      8.99 o 
   2  -3  13      384.09      409.34     22.85 o 
   3  -3  13        6.79        1.90      6.74 o 
   4  -3  13     2609.87     2625.29     86.19 o 
   5  -3  13      299.28      282.82     25.13 o 
   6  -3  13      545.96      568.65     33.57 o 
   7  -3  13      225.03      211.28     34.66 o 
   8  -3  13       11.64       36.56     13.90 o 
  -7  -2  13        3.68       46.42     17.73 o 
  -6  -2  13       50.34       48.63     12.98 o 
  -5  -2  13      313.15      317.29     25.58 o 
  -4  -2  13      121.78      143.75     14.74 o 
  -3  -2  13      135.39      124.89     12.71 o 
  -2  -2  13       59.79       49.65      9.53 o 
  -1  -2  13     2871.28     2982.11     56.54 o 
   0  -2  13     2901.38     2818.01     47.34 o 
   1  -2  13     2899.30     2702.15     46.55 o 
   2  -2  13     3173.09     3159.32     92.04 o 
   3  -2  13      302.65      307.02     16.72 o 
   4  -2  13      171.06      224.72     21.76 o 
   5  -2  13      148.60      172.66     20.87 o 
   6  -2  13      338.25      304.00     21.54 o 
   7  -2  13      160.23      194.41     40.47 o 
   8  -2  13      129.91      174.92     43.66 o 
  -8  -1  13       22.67       38.97     21.77 o 
  -7  -1  13       29.10       44.43     10.50 o 
  -6  -1  13        9.57       32.52      9.25 o 
  -5  -1  13     2148.60     2246.28     62.85 o 
  -4  -1  13     3068.80     3189.27     59.96 o 
  -3  -1  13     5680.84     5984.57    205.28 o 
  -2  -1  13      976.69      976.10     31.96 o 
  -1  -1  13       12.06       28.31      4.34 o 
   0  -1  13      781.34      891.03     26.85 o 
   1  -1  13      118.32      111.66     13.08 o 
   2  -1  13     3808.71     3822.84     90.19 o 
   3  -1  13     1468.57     1418.65     30.06 o 
   4  -1  13      700.84      701.89     37.53 o 
   5  -1  13     1450.61     1521.86     44.04 o 
   6  -1  13      538.87      566.56     49.65 o 
   7  -1  13        3.89       -8.00     25.69 o 
  -8   0  13      793.93      750.80     37.31 o 
  -7   0  13      673.22      695.06     36.98 o 
  -6   0  13      161.79      184.76     19.73 o 
  -5   0  13      893.39      902.38     47.01 o 
  -4   0  13      267.44      248.45     19.15 o 
  -3   0  13      546.59      572.69     47.43 o 
  -2   0  13      235.55      203.64     19.14 o 
  -1   0  13     3568.54     3817.13     57.58 o 
   0   0  13     6663.16     7034.63    118.29 o 
   1   0  13      816.70      788.20     26.33 o 
   2   0  13     1096.67     1123.37     28.99 o 
   3   0  13      326.54      319.07     20.54 o 
   4   0  13       78.66       50.15     13.24 o 
   5   0  13      194.25      168.84     35.95 o 
   6   0  13       24.20       22.92     20.34 o 
   7   0  13        3.88       42.96     18.13 o 
  -9   1  13       32.83       18.76     25.73 o 
  -8   1  13        2.22       27.87      9.42 o 
  -7   1  13        3.03       25.71     11.30 o 
  -6   1  13      389.89      412.52     28.61 o 
  -5   1  13     2049.16     2086.05     72.67 o 
  -4   1  13     3198.20     3286.58     67.30 o 
  -3   1  13      769.65      820.33     27.87 o 
  -2   1  13       26.18       27.16      6.44 o 
  -1   1  13     1068.35     1004.66     32.38 o 
   0   1  13        5.46       17.45      9.19 o 
   1   1  13     2225.75     2237.81     41.40 o 
   2   1  13        9.03       -0.87      4.69 o 
   3   1  13        1.50      -17.06     17.06 o 
   4   1  13       12.96       41.53     22.12 o 
   5   1  13       23.25       38.49     20.57 o 
   6   1  13       72.40       43.24     21.63 o 
  -9   2  13      200.72      237.52     43.33 o 
  -8   2  13      304.75      283.79     36.04 o 
  -7   2  13     1125.00     1141.24     56.73 o 
  -6   2  13      606.97      570.57     51.87 o 
  -5   2  13      130.30      123.33     19.77 o 
  -4   2  13        9.82       18.82      7.74 o 
  -3   2  13      669.64      650.48     29.16 o 
  -2   2  13       60.43       40.35      8.70 o 
  -1   2  13       14.67       16.53      7.95 o 
   0   2  13      127.34      130.52     13.21 o 
   1   2  13      147.00      174.46      9.89 o 
   2   2  13      177.21      130.42     51.22 o 
   3   2  13      907.77      942.07     74.05 o 
   4   2  13       68.24       50.37     24.49 o 
   5   2  13      334.99      292.15     53.41 o 
   6   2  13      189.70      137.59     33.30 o 
  -9   3  13        8.04       27.80     20.19 o 
  -8   3  13       20.62       32.55     11.79 o 
  -7   3  13        4.16       11.31     13.42 o 
  -6   3  13      268.20      242.05     26.41 o 
  -5   3  13       21.48       23.72     12.05 o 
  -4   3  13       18.33       24.78      6.83 o 
  -3   3  13      286.69      269.44     17.82 o 
  -2   3  13      192.96      211.23     16.81 o 
  -1   3  13       13.13       27.60      6.46 o 
   0   3  13       64.54       50.75     11.94 o 
   1   3  13      177.52      210.73     17.41 o 
   2   3  13     2570.13     2514.65    128.96 o 
   3   3  13      415.32      526.29     58.46 o 
   4   3  13      471.71      554.08     64.76 o 
   5   3  13        0.95       -7.61     22.92 o 
  -9   4  13      122.67      110.25     33.14 o 
  -8   4  13        0.88       20.30     21.37 o 
  -7   4  13      303.18      286.16     36.50 o 
  -6   4  13      822.69      710.80     46.49 o 
  -5   4  13      351.74      327.69     27.57 o 
  -4   4  13     1136.98     1160.41     45.83 o 
  -3   4  13     1818.48     1795.33     42.15 o 
  -2   4  13     3624.62     3765.12     66.80 o 
  -1   4  13      539.39      579.85     33.84 o 
   0   4  13       52.13       30.03      6.83 o 
   1   4  13     1576.64     1596.43     98.66 o 
   2   4  13      394.74      376.51     49.05 o 
   3   4  13       61.08       28.02     20.78 o 
   4   4  13       87.03       63.42     38.49 o 
  -9   5  13        0.92        3.47     15.76 o 
  -8   5  13      107.20       75.77     38.70 o 
  -7   5  13      765.04      730.43     51.63 o 
  -6   5  13       48.46       36.04     16.82 o 
  -5   5  13     1423.13     1440.58    101.84 o 
  -4   5  13      954.92      925.63     38.38 o 
  -3   5  13      320.97      355.14     33.83 o 
  -2   5  13      114.66       85.19     13.37 o 
  -1   5  13       69.78       35.11      7.59 o 
   0   5  13      482.20      492.40     26.42 o 
   1   5  13      749.92      780.66     78.04 o 
   2   5  13      795.41      858.24     76.43 o 
   3   5  13      177.81      149.62     29.29 o 
  -9   6  13      568.06      594.43     53.74 o 
  -8   6  13      987.09      970.55     58.54 o 
  -7   6  13      721.66      704.25     49.39 o 
  -6   6  13       69.26       41.38     13.00 o 
  -5   6  13        2.42       28.93     15.49 o 
  -4   6  13     1234.00     1228.85     47.38 o 
  -3   6  13      820.56      873.29     59.79 o 
  -2   6  13       73.39       74.19     14.32 o 
  -1   6  13       26.11       24.77     13.28 o 
   0   6  13      628.16      654.09     32.47 o 
   1   6  13        4.86       29.82     18.56 o 
   2   6  13       25.51       34.89     22.74 o 
  -8   7  13      308.06      264.75     31.20 o 
  -7   7  13      165.66      131.42     66.64 o 
  -6   7  13      511.93      555.88     47.71 o 
  -5   7  13      432.04      438.47    128.90 o 
  -4   7  13       31.74        5.28     42.55 o 
  -3   7  13       11.31       20.44      9.98 o 
  -2   7  13       12.69       25.40      9.65 o 
  -1   7  13      112.36       67.32     29.77 o 
   0   7  13       12.68       36.90     21.32 o 
   1   7  13        3.12        0.14     21.33 o 
  -7   8  13       18.26       31.98     21.76 o 
  -6   8  13        7.65       18.76     12.61 o 
  -5   8  13       10.20       36.08     16.74 o 
  -4   8  13       86.82       62.41     18.83 o 
  -3   8  13      351.26      335.78     43.89 o 
  -2   8  13       53.40       22.40     25.30 o 
  -1   8  13        4.17       46.31     20.64 o 
   0   8  13       26.30       -1.45     23.34 o 
  -6   9  13       61.95       65.15     20.27 o 
  -5   9  13      288.62      333.68    103.72 o 
  -4   9  13        3.82        2.04     20.06 o 
  -3   9  13       29.12       28.10     11.70 o 
   1  -9  14        0.63       53.09     37.98 o 
   2  -9  14      262.73      258.22     60.98 o 
   3  -9  14      352.37      483.13     51.00 o 
   4  -9  14      460.29      499.27     52.11 o 
   5  -9  14      263.69      235.51     41.10 o 
  -1  -8  14       53.25       62.66     27.84 o 
   0  -8  14      592.62      753.82     72.00 o 
   1  -8  14      646.69      765.29     47.58 o 
   2  -8  14       30.97       15.71     10.49 o 
   3  -8  14        2.11       11.69     22.58 o 
   4  -8  14       10.26       28.03     11.51 o 
   5  -8  14      242.49      222.64     43.94 o 
   6  -8  14        7.81       40.70     10.90 o 
  -3  -7  14      140.73       84.80     30.56 o 
  -2  -7  14       93.87       91.74     30.30 o 
  -1  -7  14       17.63       -2.53     30.52 o 
   0  -7  14      353.93      379.73     30.84 o 
   1  -7  14       39.55       35.87     12.95 o 
   2  -7  14        7.12        1.16      7.97 o 
   3  -7  14      102.15       88.74     22.96 o 
   4  -7  14       80.38       57.08     29.17 o 
   5  -7  14      281.14      321.77     43.51 o 
   6  -7  14       35.12       46.86     30.06 o 
   7  -7  14       10.94       22.90     18.09 o 
  -4  -6  14        8.51       27.54     30.83 o 
  -3  -6  14       42.36       12.85     18.70 o 
  -2  -6  14       14.49        1.31     19.10 o 
  -1  -6  14       30.07       28.81     14.33 o 
   0  -6  14      126.42      139.53     23.21 o 
   1  -6  14       25.80       30.54     14.38 o 
   2  -6  14        1.92       10.67     19.65 o 
   3  -6  14        1.48        8.76     15.94 o 
   4  -6  14       40.22       34.27     10.29 o 
   5  -6  14      372.66      361.52     74.06 o 
   6  -6  14      528.28      552.34     40.22 o 
   7  -6  14      310.54      404.67     43.05 o 
  -5  -5  14      287.30      350.45     76.22 o 
  -4  -5  14       10.89       26.94     31.71 o 
  -3  -5  14        1.49       11.10      8.99 o 
  -2  -5  14      708.17      813.60     39.13 o 
  -1  -5  14       17.34        8.25      7.97 o 
   0  -5  14      958.61      981.80     65.40 o 
   1  -5  14      223.29      199.44     24.87 o 
   2  -5  14      371.60      397.98     24.22 o 
   3  -5  14     2903.84     2815.78     74.85 o 
   4  -5  14     1723.46     1682.23     57.56 o 
   5  -5  14       59.93       49.42     13.18 o 
   6  -5  14       35.72       48.91     17.58 o 
   7  -5  14       38.60       28.63     24.53 o 
   8  -5  14      150.57      169.76     34.80 o 
  -6  -4  14       53.59       67.96     26.66 o 
  -5  -4  14        3.24      -29.10     29.10 o 
  -4  -4  14      141.71      121.75     17.63 o 
  -3  -4  14      586.12      612.93     31.48 o 
  -2  -4  14      580.69      592.00     28.46 o 
  -1  -4  14     1421.77     1403.88     53.57 o 
   0  -4  14      971.89      955.07     39.80 o 
   1  -4  14     1276.08     1188.26     33.42 o 
   2  -4  14      611.77      588.07     28.52 o 
   3  -4  14       71.83       61.61     11.76 o 
   4  -4  14      389.31      377.23     25.75 o 
   5  -4  14      249.29      256.04     24.47 o 
   6  -4  14      374.18      389.27     32.29 o 
   7  -4  14       60.50       25.18     14.87 o 
   8  -4  14       77.24       73.52     34.73 o 
  -6  -3  14      830.81      892.40     78.27 o 
  -5  -3  14      420.80      410.88     47.45 o 
  -4  -3  14      412.46      464.48     25.46 o 
  -3  -3  14     3197.95     3270.43     83.72 o 
  -2  -3  14        0.30       18.57      7.43 o 
  -1  -3  14      471.52      449.05     20.10 o 
   0  -3  14      195.73      201.31     15.15 o 
   1  -3  14     1155.61     1145.98     37.11 o 
   2  -3  14     2226.39     2270.90     46.30 o 
   3  -3  14      127.36       96.82     14.13 o 
   4  -3  14      138.26      133.02     14.60 o 
   5  -3  14        2.28        0.48      7.68 o 
   6  -3  14        2.41       11.09     10.76 o 
   7  -3  14       32.27       33.46     17.20 o 
  -7  -2  14       75.96       23.34     24.03 o 
  -6  -2  14        3.65        5.43      7.54 o 
  -5  -2  14      101.11       99.96     12.92 o 
  -4  -2  14     2288.21     2420.85     66.18 o 
  -3  -2  14      674.16      634.59     41.10 o 
  -2  -2  14      127.79      130.90     12.35 o 
  -1  -2  14     1212.25     1207.99     35.55 o 
   0  -2  14       87.31       90.10     13.67 o 
   1  -2  14       36.47       34.38      9.01 o 
   2  -2  14      304.28      313.95     19.36 o 
   3  -2  14      160.53      155.82     20.56 o 
   4  -2  14      191.15      161.55     18.52 o 
   5  -2  14      178.40      176.82     68.34 o 
   6  -2  14       18.75       13.98      5.43 o 
   7  -2  14      278.60      292.52     47.92 o 
  -8  -1  14      188.12      236.15     52.21 o 
  -7  -1  14      155.91      160.22     29.20 o 
  -6  -1  14      178.04      212.63     24.02 o 
  -5  -1  14     1151.78     1185.06     59.64 o 
  -4  -1  14        5.71       20.92     17.44 o 
  -3  -1  14       85.52       55.18     13.30 o 
  -2  -1  14       93.67       64.21     11.54 o 
  -1  -1  14      321.26      322.86     18.43 o 
   0  -1  14      140.01      147.90     14.20 o 
   1  -1  14      802.38      787.71     27.99 o 
   2  -1  14      215.60      231.78     16.48 o 
   3  -1  14      108.78      115.33     11.80 o 
   4  -1  14        3.07        8.51      3.93 o 
   5  -1  14       36.39       29.64      9.04 o 
   6  -1  14      412.63      392.61     42.25 o 
   7  -1  14       43.58       74.05     25.32 o 
  -8   0  14       16.52       20.96     13.68 o 
  -7   0  14        5.66       18.31      7.42 o 
  -6   0  14      807.50      859.74     43.51 o 
  -5   0  14       49.79       45.60     11.38 o 
  -4   0  14     1326.44     1273.06     34.55 o 
  -3   0  14      423.44      407.13     25.40 o 
  -2   0  14      258.17      284.03     17.26 o 
  -1   0  14     2065.73     1919.87     40.30 o 
   0   0  14     1014.99     1039.18     40.81 o 
   1   0  14      695.68      696.53     24.19 o 
   2   0  14        0.61       -2.24     14.10 o 
   3   0  14       79.60       84.71      9.02 o 
   4   0  14      713.54      733.64     22.54 o 
   5   0  14     1321.25     1357.21     96.79 o 
   6   0  14      299.85      299.48    256.19 o 
   7   0  14      335.98      293.51     63.30 o 
  -8   1  14      250.49      254.20     48.38 o 
  -7   1  14      449.04      442.74     35.27 o 
  -6   1  14      258.91      280.89     35.39 o 
  -5   1  14       30.56       15.49     24.74 o 
  -4   1  14     1132.60     1196.54     36.66 o 
  -3   1  14        3.90       31.37      7.99 o 
  -2   1  14       22.80       27.73      7.11 o 
  -1   1  14     2926.76     2897.07     56.17 o 
   0   1  14     5858.25     6221.24     94.77 o 
   1   1  14     2728.02     2831.59     57.28 o 
   2   1  14      354.39      356.25     21.05 o 
   3   1  14     2095.28     2106.67    113.51 o 
   4   1  14        0.45      -16.70     21.10 o 
   5   1  14        8.33       59.57     36.41 o 
   6   1  14        3.72       23.18     24.03 o 
  -9   2  14       10.25       -8.49     23.75 o 
  -8   2  14       75.46       47.03     26.67 o 
  -7   2  14      490.69      463.74     44.18 o 
  -6   2  14       14.06        5.20     21.43 o 
  -5   2  14     2427.09     2460.13     73.20 o 
  -4   2  14      777.94      729.61     34.40 o 
  -3   2  14     2777.37     2931.50     55.28 o 
  -2   2  14     3318.51     3459.78     69.10 o 
  -1   2  14        4.93       21.14      5.23 o 
   0   2  14       76.36       60.15     11.53 o 
   1   2  14       31.06       23.35      6.75 o 
   2   2  14      671.14      592.23     64.50 o 
   3   2  14      943.44      965.20     71.65 o 
   4   2  14      232.90      282.69     53.94 o 
   5   2  14      138.00      121.90     53.02 o 
   6   2  14       24.69       35.81     10.84 o 
  -9   3  14      372.10      384.37     79.02 o 
  -8   3  14     1386.16     1444.46     71.02 o 
  -7   3  14     1529.35     1499.00     72.81 o 
  -6   3  14      928.88      891.11    109.47 o 
  -5   3  14      316.13      298.66     28.07 o 
  -4   3  14       68.07       48.34      9.38 o 
  -3   3  14      194.24      157.14     16.06 o 
  -2   3  14      995.93      984.45     28.32 o 
  -1   3  14     3101.95     3204.74     54.16 o 
   0   3  14      254.09      258.87     17.65 o 
   1   3  14      298.65      294.79     14.01 o 
   2   3  14       58.79       56.27     23.15 o 
   3   3  14       55.55       37.18     17.13 o 
   4   3  14        6.85       19.00     21.31 o 
   5   3  14      281.88      299.20     53.60 o 
  -9   4  14      123.84       86.64     21.99 o 
  -8   4  14       40.15       54.63     16.05 o 
  -7   4  14       39.96       12.20     31.84 o 
  -6   4  14       27.10       27.57     23.72 o 
  -5   4  14      214.34      206.80     36.03 o 
  -4   4  14      660.10      689.19     34.82 o 
  -3   4  14      530.92      522.04     33.93 o 
  -2   4  14      483.18      520.01     32.81 o 
  -1   4  14       22.79       33.38      7.65 o 
   0   4  14        2.50       10.93     13.18 o 
   1   4  14        1.47        7.20     17.20 o 
   2   4  14      114.55      114.27     29.98 o 
   3   4  14      111.54       66.26     36.11 o 
   4   4  14       64.04       37.01     18.38 o 
  -9   5  14      332.98      299.07     46.71 o 
  -8   5  14       55.10       11.38     27.40 o 
  -7   5  14       74.27       72.83     21.13 o 
  -6   5  14        4.71       18.44     10.37 o 
  -5   5  14       25.56       36.50     30.55 o 
  -4   5  14      256.95      263.84     21.55 o 
  -3   5  14      324.80      298.01     22.74 o 
  -2   5  14       56.52       49.11     11.07 o 
  -1   5  14      483.44      488.34     29.53 o 
   0   5  14      834.61      886.24     40.66 o 
   1   5  14      283.39      283.31     52.79 o 
   2   5  14      335.10      324.96     60.68 o 
   3   5  14       25.55       64.18     29.22 o 
  -8   6  14       22.51       35.08     18.17 o 
  -7   6  14      269.95      217.05     32.25 o 
  -6   6  14      121.43      173.77     55.28 o 
  -5   6  14       24.50       43.44     12.79 o 
  -4   6  14     1073.12     1126.80     55.40 o 
  -3   6  14      225.81      201.56     28.01 o 
  -2   6  14      504.28      477.78     29.72 o 
  -1   6  14       35.73       23.77     11.88 o 
   0   6  14        1.29        7.67      5.06 o 
   1   6  14      841.35      886.75     64.16 o 
   2   6  14      122.05      127.39     42.23 o 
  -8   7  14      368.09      423.67     71.19 o 
  -7   7  14      285.36      269.44     88.87 o 
  -6   7  14      362.49      420.20     53.19 o 
  -5   7  14      339.23      320.35     40.94 o 
  -4   7  14      585.85      659.27     85.89 o 
  -3   7  14      369.91      370.76     32.00 o 
  -2   7  14      458.63      481.54     52.86 o 
  -1   7  14     1287.15     1385.48     59.85 o 
   0   7  14      299.09      303.91     52.51 o 
   1   7  14      388.20      369.56     73.43 o 
  -7   8  14      287.40      241.91     40.27 o 
  -6   8  14      817.18      899.69     60.46 o 
  -5   8  14      434.15      441.18     45.81 o 
  -4   8  14      557.28      597.83     42.12 o 
  -3   8  14      163.35      106.81     25.73 o 
  -2   8  14      117.72       63.28     16.54 o 
  -1   8  14      163.22      162.52     37.04 o 
   2  -9  15      232.60      190.77     31.49 o 
   3  -9  15      320.27      284.15     41.24 o 
   4  -9  15      372.45      370.76     50.46 o 
  -1  -8  15      208.42      220.52     60.44 o 
   0  -8  15      277.79      238.25     58.48 o 
   1  -8  15      185.82      181.83     24.08 o 
   2  -8  15        2.33        3.79     11.16 o 
   3  -8  15       73.22       24.61     26.38 o 
   4  -8  15      354.04      373.96     44.52 o 
   5  -8  15      560.35      564.00     63.53 o 
   6  -8  15      381.20      425.94     55.83 o 
  -2  -7  15       65.75       33.44     24.03 o 
  -1  -7  15      372.16      433.02     49.76 o 
   0  -7  15      622.99      669.69     53.29 o 
   1  -7  15      692.17      716.24     40.48 o 
   2  -7  15      250.59      270.01     46.19 o 
   3  -7  15       82.60       95.52     25.51 o 
   4  -7  15      164.18      223.65     42.57 o 
   5  -7  15      134.19      129.12     24.78 o 
   6  -7  15       13.15      -18.68     18.68 o 
   7  -7  15       66.05       48.19     19.29 o 
  -4  -6  15      251.58      170.33     61.28 o 
  -3  -6  15      805.00      996.91     80.07 o 
  -2  -6  15      422.83      459.33     51.70 o 
  -1  -6  15      388.28      409.27     26.97 o 
   0  -6  15       19.22       10.08     15.75 o 
   1  -6  15        6.53       31.48     10.44 o 
   2  -6  15       20.13       31.06     11.63 o 
   3  -6  15      180.98      154.41     21.57 o 
   4  -6  15       14.57       39.99     27.21 o 
   5  -6  15       12.96        5.99     18.33 o 
   6  -6  15      148.96       93.67     26.69 o 
   7  -6  15        6.34        9.28     15.20 o 
  -5  -5  15        8.78       -0.18     32.86 o 
  -4  -5  15       71.14       62.22     32.93 o 
  -3  -5  15       24.67       20.70     14.72 o 
  -2  -5  15      146.41      111.57     17.14 o 
  -1  -5  15        3.76        1.92     16.49 o 
   0  -5  15       30.26       28.03      8.76 o 
   1  -5  15      264.42      272.73     28.93 o 
   2  -5  15      703.97      631.74     39.28 o 
   3  -5  15      441.58      402.70     64.94 o 
   4  -5  15        1.56       15.60      8.32 o 
   5  -5  15       48.14       49.39     16.13 o 
   6  -5  15        2.19       18.41     15.83 o 
   7  -5  15      127.18      133.11     30.96 o 
  -6  -4  15        0.94       53.09     30.10 o 
  -5  -4  15        6.35       39.44     26.94 o 
  -4  -4  15       47.78       33.09     10.38 o 
  -3  -4  15        4.76        3.97      8.42 o 
  -2  -4  15        0.95       -2.25      9.47 o 
  -1  -4  15      105.97      102.58     16.30 o 
   0  -4  15       30.29       44.44     12.68 o 
   1  -4  15       36.61       18.04      9.61 o 
   2  -4  15      311.97      304.72     22.86 o 
   3  -4  15      834.49      775.17     39.03 o 
   4  -4  15     1093.67     1043.97     59.04 o 
   5  -4  15      448.59      440.75     30.00 o 
   6  -4  15      230.70      212.22     22.31 o 
   7  -4  15       39.81       24.14     15.82 o 
  -6  -3  15       29.58       25.64     22.14 o 
  -5  -3  15       77.38       46.93     11.44 o 
  -4  -3  15      560.13      605.51     32.82 o 
  -3  -3  15        4.75        6.63      5.20 o 
  -2  -3  15      113.88       89.62     18.69 o 
  -1  -3  15       28.50       31.85      9.41 o 
   0  -3  15     1042.34     1006.75     38.45 o 
   1  -3  15     3150.17     3254.97     60.89 o 
   2  -3  15      426.75      415.53     24.97 o 
   3  -3  15       12.01       18.14     11.14 o 
   4  -3  15      160.30       95.88     18.01 o 
   5  -3  15        2.27       21.78      8.62 o 
   6  -3  15      907.60      932.12     38.43 o 
   7  -3  15      186.51      182.30     39.68 o 
  -7  -2  15       21.59       24.68     26.61 o 
  -6  -2  15       32.71       53.92     31.53 o 
  -5  -2  15      904.41      941.47     59.15 o 
  -4  -2  15      465.67      481.92     27.74 o 
  -3  -2  15      140.25      131.17     16.32 o 
  -2  -2  15      351.47      338.92     21.89 o 
  -1  -2  15      315.54      324.92     19.24 o 
   0  -2  15      583.59      573.46     23.54 o 
   1  -2  15     2264.06     2326.25     45.77 o 
   2  -2  15     2048.81     2024.41     44.10 o 
   3  -2  15     1177.77     1143.52     44.73 o 
   4  -2  15     1188.85     1242.29     42.60 o 
   5  -2  15       12.68       15.92      6.96 o 
   6  -2  15       35.99       25.56     11.62 o 
   7  -2  15        0.10      -24.45     27.05 o 
  -7  -1  15      508.54      550.23     41.00 o 
  -6  -1  15      389.24      392.12     32.13 o 
  -5  -1  15      566.13      569.07     33.51 o 
  -4  -1  15       89.69       47.48     14.39 o 
  -3  -1  15      745.16      739.24     32.66 o 
  -2  -1  15       37.44       33.89      8.37 o 
  -1  -1  15     3349.48     3507.52     69.60 o 
   0  -1  15     1922.02     1797.19     42.86 o 
   1  -1  15       35.32       37.67      9.69 o 
   2  -1  15      441.60      423.88     24.40 o 
   3  -1  15      205.02      199.40     20.00 o 
   4  -1  15        8.51        0.26      5.73 o 
   5  -1  15       57.92       33.61     14.32 o 
   6  -1  15       41.27       55.09     26.61 o 
   7  -1  15       65.18       46.68     22.67 o 
  -8   0  15       10.48        1.61     18.05 o 
  -7   0  15      307.12      323.34     31.52 o 
  -6   0  15     1863.29     1970.00     67.95 o 
  -5   0  15      614.01      625.37     40.61 o 
  -4   0  15       97.31       95.89     25.26 o 
  -3   0  15     1053.38     1055.69     35.91 o 
  -2   0  15      330.81      319.68     17.57 o 
  -1   0  15       25.03       13.79      6.89 o 
   0   0  15      139.48      133.58     17.53 o 
   1   0  15      911.83      923.76     30.61 o 
   2   0  15      133.99      130.28     13.26 o 
   3   0  15      433.22      443.71     23.25 o 
   4   0  15       24.52       18.32      5.00 o 
   5   0  15        4.92       65.86     32.08 o 
   6   0  15        2.40       34.20     16.88 o 
  -8   1  15      154.80      153.82     45.25 o 
  -7   1  15       49.22       33.71     10.78 o 
  -6   1  15       58.23       34.01     12.31 o 
  -5   1  15       34.43       30.13      9.24 o 
  -4   1  15      142.68      109.87     14.84 o 
  -3   1  15       11.01       20.60      8.04 o 
  -2   1  15       15.88       23.25      7.50 o 
  -1   1  15       53.56       54.12     11.38 o 
   0   1  15      451.22      491.48     23.02 o 
   1   1  15      223.12      210.88     16.81 o 
   2   1  15       47.65       45.75      9.18 o 
   3   1  15       59.15       22.69     22.49 o 
   4   1  15      286.66      333.43     48.54 o 
   5   1  15      306.87      299.78    257.14 o 
   6   1  15       84.39       41.07     22.74 o 
  -8   2  15      194.25      136.06     23.94 o 
  -7   2  15      112.19      121.63     33.11 o 
  -6   2  15       15.81       30.17     14.23 o 
  -5   2  15       18.67       22.47      8.32 o 
  -4   2  15      517.90      488.94     30.39 o 
  -3   2  15      935.24      908.01     38.87 o 
  -2   2  15       52.12       20.27     13.34 o 
  -1   2  15      224.23      241.53     17.19 o 
   0   2  15       31.63       26.64      6.68 o 
   1   2  15      637.34      639.09     35.53 o 
   2   2  15     1615.72     1633.26    102.09 o 
   3   2  15      275.02      311.03     44.60 o 
   4   2  15      171.47      182.70     34.57 o 
   5   2  15       43.44       90.08     28.97 o 
  -9   3  15      124.61       91.45     29.10 o 
  -8   3  15      109.90      119.33     36.57 o 
  -7   3  15       33.67       44.02     16.06 o 
  -6   3  15      104.55      109.36     24.06 o 
  -5   3  15      467.63      389.39     71.12 o 
  -4   3  15     1834.33     1928.44     60.67 o 
  -3   3  15     1520.90     1487.15     48.61 o 
  -2   3  15      938.94      912.06     38.77 o 
  -1   3  15     1367.44     1409.36     49.82 o 
   0   3  15      820.34      871.21     32.25 o 
   1   3  15      311.78      300.72     14.23 o 
   2   3  15      550.06      674.23     77.00 o 
   3   3  15      138.76      112.38     47.21 o 
   4   3  15       92.79       71.19     26.52 o 
  -9   4  15        5.62       25.11     18.83 o 
  -8   4  15      368.93      330.01     34.41 o 
  -7   4  15     1356.71     1269.87    109.12 o 
  -6   4  15      803.57      823.89     56.91 o 
  -5   4  15     2244.07     2213.11    109.37 o 
  -4   4  15     1082.84     1096.63     53.13 o 
  -3   4  15       28.13       28.03     17.15 o 
  -2   4  15      146.66      190.48     20.11 o 
  -1   4  15       90.34       86.60     13.13 o 
   0   4  15     1965.56     2062.85     57.10 o 
   1   4  15      205.70      274.23     50.62 o 
   2   4  15       34.91       31.29     30.76 o 
   3   4  15      377.97      456.65     76.03 o 
   4   4  15      469.26      441.59     57.61 o 
  -8   5  15        8.67       18.99     27.81 o 
  -7   5  15       12.03        8.21     18.66 o 
  -6   5  15        8.46       12.33     12.13 o 
  -5   5  15      789.96      805.16     54.73 o 
  -4   5  15      526.43      518.64     32.65 o 
  -3   5  15      698.98      661.65     39.04 o 
  -2   5  15      115.49      114.42     22.55 o 
  -1   5  15      362.74      386.17     24.07 o 
   0   5  15       67.29       72.28     20.52 o 
   1   5  15       38.21       46.54     28.30 o 
   2   5  15      100.29       69.07     28.46 o 
   3   5  15       35.39       68.12     28.09 o 
  -8   6  15       99.27       77.71     35.48 o 
  -7   6  15      525.61      581.85     47.03 o 
  -6   6  15      370.59      426.90     54.96 o 
  -5   6  15      371.16      340.24     45.81 o 
  -4   6  15      102.52      122.85     19.15 o 
  -3   6  15      278.83      282.79     35.61 o 
  -2   6  15      139.30      117.62     18.69 o 
  -1   6  15       94.27       93.59     17.14 o 
   0   6  15       64.99       55.99     23.82 o 
   1   6  15      336.46      359.95     54.22 o 
   2   6  15       14.21       24.63     24.70 o 
  -7   7  15        4.88       17.38     18.75 o 
  -6   7  15        9.65       25.86     13.20 o 
  -5   7  15       54.43       51.20     17.89 o 
  -4   7  15        0.86       24.47     15.76 o 
  -2   7  15      285.84      308.22     37.93 o 
  -1   7  15       89.99      142.82     21.78 o 
   0   7  15       72.20       78.76     38.05 o 
  -6   8  15      204.70      177.93     35.30 o 
  -5   8  15        0.95       26.33     17.44 o 
  -4   8  15        0.23       14.67     14.45 o 
  -3   8  15       72.59       56.34     17.81 o 
  -2   8  15      104.77       90.26     30.70 o 
   0  -8  16        1.47       68.22     40.01 o 
   1  -8  16       18.02       25.18     17.55 o 
   2  -8  16       53.10       48.06     15.08 o 
   3  -8  16       95.28       60.49     18.40 o 
   4  -8  16      297.10      297.37     65.41 o 
   5  -8  16       65.54       48.54     17.04 o 
  -2  -7  16       10.97      -34.43     34.43 o 
  -1  -7  16      326.92      401.55     64.50 o 
   0  -7  16       11.66       23.75     10.94 o 
   1  -7  16       67.79       70.23     26.98 o 
   2  -7  16      123.81      109.06     33.41 o 
   3  -7  16      197.10      182.98     27.56 o 
   4  -7  16      556.16      562.76     53.58 o 
   5  -7  16      274.41      218.73     51.51 o 
   6  -7  16      419.74      489.00     45.12 o 
  -3  -6  16      124.98      128.34     41.53 o 
  -2  -6  16      178.81      197.52     29.14 o 
  -1  -6  16      162.12      122.32     20.07 o 
   0  -6  16      368.46      379.32     26.90 o 
   1  -6  16     1484.90     1494.38     57.96 o 
   2  -6  16     1116.86     1163.13     53.16 o 
   3  -6  16     1050.24     1072.68     82.57 o 
   4  -6  16      249.06      276.33     37.58 o 
   5  -6  16      199.68      187.68     33.30 o 
   6  -6  16      109.66       67.67     32.53 o 
   7  -6  16       41.73        0.33     16.67 o 
  -4  -5  16       40.22       54.10     11.55 o 
  -3  -5  16     1923.36     2139.07    137.98 o 
  -2  -5  16      956.54      991.08     39.49 o 
  -1  -5  16      200.92      213.95     20.90 o 
   0  -5  16      166.80      199.78     30.41 o 
   1  -5  16      305.63      277.25     27.19 o 
   2  -5  16        3.59       31.63     14.66 o 
   3  -5  16      428.72      410.12     43.69 o 
   4  -5  16      969.08      879.81     67.87 o 
   5  -5  16      971.31      995.58     63.67 o 
   6  -5  16      253.03      229.69     31.43 o 
   7  -5  16       14.77       16.57     28.65 o 
  -5  -4  16      576.70      499.86     78.16 o 
  -4  -4  16      126.58      152.54     17.02 o 
  -3  -4  16      331.34      332.89     22.21 o 
  -2  -4  16      251.80      205.28     21.09 o 
  -1  -4  16      347.59      342.28     24.21 o 
   0  -4  16      308.75      318.18     46.12 o 
   1  -4  16      660.74      640.43     52.39 o 
   2  -4  16       32.55       50.66     11.00 o 
   3  -4  16        2.49        9.21      8.83 o 
   4  -4  16      210.73      183.59     19.42 o 
   5  -4  16       57.31       53.40     11.41 o 
   6  -4  16        1.45       13.68      9.33 o 
   7  -4  16      124.16       91.41     21.64 o 
  -6  -3  16       26.14       26.13     29.01 o 
  -5  -3  16       98.40       85.20     25.85 o 
  -4  -3  16      866.31      894.94     70.95 o 
  -3  -3  16      779.50      732.94     37.92 o 
  -2  -3  16      117.69      120.73     23.58 o 
  -1  -3  16       92.52       96.60     19.62 o 
   0  -3  16      224.14      219.88     21.55 o 
   1  -3  16       82.54       62.06     15.23 o 
   2  -3  16       47.14       49.74     10.09 o 
   3  -3  16      836.10      775.05     32.33 o 
   4  -3  16       17.61       27.65      8.03 o 
   5  -3  16      772.85      841.86     74.11 o 
   6  -3  16      220.33      228.82     51.43 o 
   7  -3  16       71.08       61.67     26.77 o 
  -7  -2  16      272.11      326.39     71.10 o 
  -6  -2  16      161.12      162.97     37.79 o 
  -5  -2  16       66.29       63.03     14.25 o 
  -4  -2  16      100.20       67.84     11.12 o 
  -3  -2  16      254.32      249.14     20.87 o 
  -2  -2  16      187.14      177.35     26.86 o 
  -1  -2  16      141.35      156.13     16.26 o 
   0  -2  16     1795.62     1750.97     40.68 o 
   1  -2  16     1044.54     1045.04     35.32 o 
   2  -2  16      963.49      936.24     52.32 o 
   3  -2  16      361.98      342.10     23.20 o 
   4  -2  16       40.29       42.16     10.70 o 
   5  -2  16       49.32       36.31      9.92 o 
   6  -2  16      138.89      122.48     42.57 o 
   7  -2  16      417.36      440.32     62.91 o 
  -7  -1  16       24.44       32.12     26.21 o 
  -6  -1  16       18.96       30.85      9.31 o 
  -5  -1  16       15.62       11.44     12.16 o 
  -4  -1  16      181.36      213.77     28.94 o 
  -3  -1  16      257.18      263.06     23.71 o 
  -2  -1  16     2223.96     2188.68     47.05 o 
  -1  -1  16      843.27      788.49     33.99 o 
   0  -1  16      257.55      271.68     19.15 o 
   1  -1  16      416.07      415.99     22.40 o 
   2  -1  16      116.73      106.85     13.87 o 
   3  -1  16      971.53     1003.45     37.38 o 
   4  -1  16     1881.29     1891.68     77.31 o 
   5  -1  16      653.57      702.30     41.15 o 
   6  -1  16      214.71       95.11     33.88 o 
  -8   0  16       95.09       81.21     22.87 o 
  -7   0  16      611.98      589.51     60.95 o 
  -6   0  16      815.71      851.65     43.98 o 
  -5   0  16       25.72       21.16      9.49 o 
  -4   0  16      588.55      603.47     42.91 o 
  -3   0  16      225.21      196.82     33.77 o 
  -2   0  16      960.94      946.77     39.69 o 
  -1   0  16     2296.74     2428.37     70.51 o 
   0   0  16     1336.55     1404.05     35.58 o 
   1   0  16     2215.87     2311.34     74.81 o 
   2   0  16     1444.49     1497.56     44.64 o 
   3   0  16      248.97      246.09     20.16 o 
   4   0  16        0.29        6.48     12.98 o 
   5   0  16       11.44       52.10     27.31 o 
   6   0  16      198.28      336.31     67.25 o 
  -8   1  16        4.62       23.21     22.79 o 
  -7   1  16        3.38       23.68     15.05 o 
  -6   1  16      115.37      140.30     36.15 o 
  -5   1  16      598.72      618.20     52.03 o 
  -4   1  16      876.40      883.61     47.66 o 
  -3   1  16     3995.85     4221.38    113.08 o 
  -2   1  16     2155.84     2231.28     48.61 o 
  -1   1  16       26.95       27.46      9.15 o 
   0   1  16      557.81      587.81     32.01 o 
   1   1  16        8.54       13.22      9.45 o 
   2   1  16       36.41       28.18      7.61 o 
   3   1  16       77.11       70.96     24.93 o 
   4   1  16        1.45      -23.75     24.21 o 
   5   1  16      285.03      222.85     37.01 o 
  -8   2  16      918.20      881.33     47.66 o 
  -7   2  16      383.74      419.22     52.53 o 
  -6   2  16      598.75      635.18     52.41 o 
  -5   2  16      661.09      629.21     57.34 o 
  -4   2  16       40.83       28.73     10.26 o 
  -3   2  16     1382.46     1464.01     50.91 o 
  -2   2  16        1.83       12.10     12.25 o 
  -1   2  16      956.05     1006.74     38.97 o 
   0   2  16      112.88      113.81     14.93 o 
   1   2  16       43.68       49.16     12.27 o 
   2   2  16       40.60       -6.80     22.97 o 
   3   2  16       17.19      -23.20     23.20 o 
   4   2  16      421.13      396.94     71.77 o 
   5   2  16       19.74       18.63     23.38 o 
  -8   3  16        0.44       20.27     16.04 o 
  -7   3  16        3.60       66.64     23.86 o 
  -6   3  16      107.31       67.31     20.17 o 
  -5   3  16      782.02      770.12     53.69 o 
  -4   3  16      402.28      346.09     30.70 o 
  -3   3  16       21.27       18.57      9.29 o 
  -2   3  16       29.33       24.34      8.92 o 
  -1   3  16       27.61       32.61      8.38 o 
   0   3  16      981.30      991.10     35.16 o 
   1   3  16       63.71       46.16      7.82 o 
   2   3  16      853.89      873.44     74.44 o 
   3   3  16      392.48      406.37     67.39 o 
   4   3  16       60.95       70.68     24.49 o 
  -8   4  16       33.55       53.49     22.57 o 
  -7   4  16        0.09       17.35     15.15 o 
  -6   4  16       84.49       49.52     16.63 o 
  -5   4  16      277.92      291.28     53.77 o 
  -4   4  16      893.13      875.96     37.35 o 
  -3   4  16      152.08      158.32     25.13 o 
  -2   4  16       60.38       60.46     12.37 o 
  -1   4  16      320.46      310.49     26.34 o 
   0   4  16     1179.73     1238.96     53.39 o 
   1   4  16       99.98      127.02     30.88 o 
   2   4  16      212.13      236.96     53.34 o 
   3   4  16        2.13       20.82     17.87 o 
  -8   5  16      163.06      122.99     25.62 o 
  -7   5  16      394.79      377.58     63.39 o 
  -6   5  16      707.56      691.03     48.16 o 
  -5   5  16      385.54      454.91     39.89 o 
  -4   5  16      949.54      895.06     46.46 o 
  -3   5  16     1205.41     1224.70    114.93 o 
  -2   5  16       33.04       42.78      8.83 o 
  -1   5  16      305.01      306.21     23.42 o 
   0   5  16      151.13      171.95     34.59 o 
   1   5  16      229.58      235.97     54.01 o 
   2   5  16      334.08      356.88     51.08 o 
  -8   6  16      418.08      443.81     48.74 o 
  -7   6  16      742.89      694.35     43.87 o 
  -6   6  16      340.95      314.58     40.60 o 
  -5   6  16       35.89       56.81     20.30 o 
  -4   6  16      177.64      205.05     36.47 o 
  -3   6  16        8.18       35.90     20.99 o 
  -2   6  16      384.48      433.86     38.95 o 
  -1   6  16      102.03       91.68     27.08 o 
   0   6  16      325.37      318.81     64.16 o 
   1   6  16      413.64      336.19     70.02 o 
  -7   7  16      526.11      591.92     52.93 o 
  -6   7  16      671.63      689.54     45.91 o 
  -5   7  16      918.71      967.08     51.33 o 
  -4   7  16      702.28      776.34     52.09 o 
  -3   7  16       55.31       63.33     19.73 o 
  -2   7  16       19.10       15.87     17.20 o 
  -1   7  16      164.37      144.37     46.24 o 
   0   7  16       10.31       26.41     29.17 o 
  -5   8  16        3.45       21.49     14.92 o 
  -4   8  16        1.73       -8.16     33.69 o 
  -3   8  16        9.47       22.85     26.57 o 
   0  -8  17      233.02      139.34     39.62 o 
   1  -8  17      305.92      335.73     49.75 o 
   2  -8  17      299.34      296.65     44.47 o 
   3  -8  17        8.16        9.81     32.10 o 
   4  -8  17        0.63        8.02     15.93 o 
  -2  -7  17        5.71       54.13     27.01 o 
  -1  -7  17       24.51       29.57     27.10 o 
   0  -7  17       59.48       41.01     18.00 o 
   1  -7  17      130.53      103.92     26.30 o 
   2  -7  17      296.22      314.49     41.45 o 
   3  -7  17       79.14       52.30     16.88 o 
   4  -7  17      111.77      136.69     31.03 o 
   5  -7  17        0.06        2.41     12.77 o 
  -3  -6  17       46.75      -22.12     35.05 o 
  -2  -6  17       48.76       46.95     19.58 o 
  -1  -6  17       96.42       83.63     24.91 o 
   0  -6  17       80.56       36.60     12.09 o 
   1  -6  17        2.04       14.82      8.56 o 
   2  -6  17      114.21       85.42     24.76 o 
   3  -6  17      118.29       74.73     29.14 o 
   4  -6  17       23.99       40.93     14.95 o 
   5  -6  17        0.33       30.66     10.43 o 
   6  -6  17       64.12       40.94      9.83 o 
  -4  -5  17       80.74       61.04     24.47 o 
  -3  -5  17      180.03       69.83     34.11 o 
  -2  -5  17       33.24       18.75      8.62 o 
  -1  -5  17       32.66        8.46     13.07 o 
   0  -5  17        2.09       27.74     20.89 o 
   1  -5  17     1308.24     1228.21     58.58 o 
   2  -5  17      344.31      314.32     34.01 o 
   3  -5  17        8.60       25.62     12.78 o 
   4  -5  17      960.72      934.18     61.19 o 
   5  -5  17      948.07      935.41     53.85 o 
   6  -5  17       52.27       30.52     25.43 o 
  -5  -4  17       21.00       54.20     26.43 o 
  -4  -4  17       95.55       79.33     39.55 o 
  -3  -4  17      339.12      330.15     34.12 o 
  -2  -4  17      199.18      209.10     25.25 o 
  -1  -4  17      298.29      325.92     30.36 o 
   0  -4  17      731.30      748.01     41.54 o 
   1  -4  17      522.01      507.53     52.58 o 
   2  -4  17      847.42      772.85     51.10 o 
   3  -4  17        0.07        0.95     17.90 o 
   4  -4  17      106.71       62.31     15.15 o 
   5  -4  17      208.12      206.49     24.03 o 
   6  -4  17      221.18      225.80     24.11 o 
  -6  -3  17      216.81      250.08     64.37 o 
  -5  -3  17     1048.04     1359.88    101.70 o 
  -4  -3  17      171.46      223.22     36.29 o 
  -3  -3  17      368.71      350.55     25.32 o 
  -2  -3  17     2121.16     2170.46     66.60 o 
  -1  -3  17       44.73       31.73     12.95 o 
   0  -3  17     1948.17     1980.62     57.15 o 
   1  -3  17      935.19      902.36     37.33 o 
   2  -3  17      418.72      411.66     32.57 o 
   3  -3  17      457.36      448.88     32.76 o 
   4  -3  17      399.34      403.79     47.83 o 
   5  -3  17       86.21      124.87     25.99 o 
   6  -3  17       32.03       43.01     12.24 o 
  -6  -2  17       38.70       14.33      9.02 o 
  -5  -2  17       94.49       57.74     19.45 o 
  -4  -2  17      355.02      390.75     35.60 o 
  -3  -2  17     1484.95     1599.68     53.47 o 
  -2  -2  17      441.44      438.66     28.45 o 
  -1  -2  17      525.50      533.05     25.78 o 
   0  -2  17     1059.17     1017.75     37.90 o 
   1  -2  17       83.67       79.05     10.27 o 
   2  -2  17        2.63       14.05      7.31 o 
   3  -2  17      260.79      278.06     26.96 o 
   4  -2  17      159.20      139.33     20.15 o 
   5  -2  17       46.68       35.05     13.63 o 
   6  -2  17        0.68       32.54     10.52 o 
  -7  -1  17      450.93      385.78     65.84 o 
  -6  -1  17      677.85      693.68     32.83 o 
  -5  -1  17      535.29      501.53     39.93 o 
  -4  -1  17      419.78      433.41     30.08 o 
  -3  -1  17      954.34      919.12     44.73 o 
  -2  -1  17        6.00       18.22      6.25 o 
  -1  -1  17      325.34      312.85     22.40 o 
   0  -1  17       53.15       42.97      9.52 o 
   1  -1  17       71.23       70.26     12.44 o 
   2  -1  17       28.92       16.60      8.15 o 
   3  -1  17      424.05      416.47     31.60 o 
   4  -1  17        8.31       -0.26      9.78 o 
   5  -1  17        4.21       14.19     10.30 o 
   6  -1  17        1.40       14.37     23.78 o 
  -7   0  17        0.58      -13.98     13.98 o 
  -6   0  17       19.58       31.90     14.93 o 
  -5   0  17      124.16      112.77     18.64 o 
  -4   0  17       36.47       22.26      9.13 o 
  -3   0  17      765.30      770.15     41.49 o 
  -2   0  17      549.30      587.43     33.90 o 
  -1   0  17      242.20      236.17     21.76 o 
   0   0  17      303.55      301.68     25.93 o 
   1   0  17      231.67      209.10     23.01 o 
   2   0  17       49.25       32.24     10.90 o 
   3   0  17       71.32       75.53     11.70 o 
   4   0  17      287.02      252.78     38.62 o 
   5   0  17      774.68      913.87     77.67 o 
   6   0  17      114.26       69.16     32.52 o 
  -8   1  17        0.98       10.82     12.05 o 
  -7   1  17        4.17      -12.48     15.25 o 
  -6   1  17      198.33      208.96     39.56 o 
  -5   1  17       15.75       36.27     17.46 o 
  -4   1  17      130.60       98.10     24.10 o 
  -3   1  17        5.35       -0.32      9.80 o 
  -2   1  17       32.08       22.43     11.07 o 
  -1   1  17       38.58       33.16     15.92 o 
   0   1  17      435.64      428.24     29.20 o 
   1   1  17     2007.58     2174.74     64.48 o 
   2   1  17      502.82      594.66     30.01 o 
   4   1  17      228.64      211.25     40.57 o 
   5   1  17       71.27       49.21     29.96 o 
  -8   2  17        2.55       18.96     26.84 o 
  -7   2  17        5.37       13.42     10.85 o 
  -6   2  17      303.78      268.56     40.10 o 
  -5   2  17      126.63      149.95     24.59 o 
  -4   2  17     1417.92     1460.71     67.26 o 
  -3   2  17      583.98      541.21     30.06 o 
  -2   2  17      935.16      969.09     37.06 o 
  -1   2  17     1289.66     1471.20     54.51 o 
   0   2  17      125.20      124.79     16.41 o 
   1   2  17      522.05      520.50     27.41 o 
   2   2  17      261.07      214.70     40.75 o 
   3   2  17      375.11      479.55     76.06 o 
   4   2  17      746.07      755.76     71.24 o 
  -8   3  17      254.22      212.29     36.88 o 
  -7   3  17     1128.21     1083.54     67.88 o 
  -6   3  17     1303.69     1446.22     84.59 o 
  -5   3  17      671.00      691.65     75.53 o 
  -4   3  17      326.98      328.79     43.36 o 
  -3   3  17      178.98      159.50     22.80 o 
  -2   3  17        1.14       -1.28      9.83 o 
  -1   3  17      278.80      255.97     19.71 o 
   0   3  17      746.62      777.39     38.54 o 
   1   3  17      186.40      172.18     16.78 o 
   2   3  17       73.92       57.59     26.64 o 
   3   3  17      253.53      245.15     56.99 o 
   4   3  17       89.55       72.53     27.35 o 
  -8   4  17       58.97       36.90     15.02 o 
  -7   4  17      155.86      151.78     23.81 o 
  -6   4  17      148.15      124.10     28.92 o 
  -5   4  17     1373.38     1382.16    129.41 o 
  -4   4  17      108.95       88.32     22.36 o 
  -3   4  17      743.32      808.39     42.42 o 
  -2   4  17      763.42      844.90     49.92 o 
  -1   4  17        6.34       11.12      6.94 o 
   0   4  17       23.04       22.18     12.64 o 
   1   4  17        3.62       30.42     27.35 o 
   2   4  17       87.28      106.45     35.75 o 
  -8   5  17      259.59      206.37     48.43 o 
  -7   5  17      267.69      249.69     28.11 o 
  -6   5  17        9.48       22.23     42.80 o 
  -5   5  17        6.04        0.49     12.27 o 
  -4   5  17       24.84       26.58     25.77 o 
  -3   5  17       44.44       32.78     10.87 o 
  -2   5  17       78.39       38.75     11.05 o 
  -1   5  17      131.42      131.25     26.22 o 
   0   5  17      148.34      141.25     16.34 o 
   1   5  17       76.04       40.34     22.44 o 
   2   5  17       13.06       32.13     17.67 o 
  -7   6  17        0.03       49.82     24.48 o 
  -6   6  17       11.53       -7.58     19.10 o 
  -5   6  17      209.92      188.97     30.47 o 
  -4   6  17        4.85       16.61     10.96 o 
  -3   6  17       56.26       53.67     22.74 o 
  -2   6  17      219.63      239.90     34.18 o 
  -1   6  17       18.69       32.54     16.36 o 
   0   6  17       28.55      -28.32     28.32 o 
   1   6  17       41.18       54.98     28.57 o 
  -6   7  17      249.32      263.97     64.65 o 
  -5   7  17       64.86       43.41     14.09 o 
  -4   7  17       20.89       20.75     18.70 o 
  -3   7  17      368.94      427.93     42.15 o 
  -2   7  17       62.57       58.73     15.79 o 
  -1   7  17      874.37      991.13    103.96 o 
   2  -8  18      112.40      109.57     47.14 o 
   3  -8  18       22.17       31.46     15.80 o 
  -1  -7  18        1.00       43.13     14.92 o 
   0  -7  18       83.30       49.65     22.21 o 
   1  -7  18      725.06      782.93     42.60 o 
   2  -7  18      533.62      574.87     45.25 o 
   3  -7  18      387.26      405.05     80.67 o 
   4  -7  18       94.87       57.30     40.12 o 
   5  -7  18        9.53       22.82     11.99 o 
  -2  -6  18      688.19      632.84     79.61 o 
  -1  -6  18      618.52      617.47     43.83 o 
   0  -6  18      562.63      577.57     36.74 o 
   1  -6  18       94.07      107.53     34.41 o 
   2  -6  18        6.68        4.75     17.91 o 
   3  -6  18       51.60       64.16     19.09 o 
   4  -6  18      100.69      114.96     29.34 o 
   5  -6  18       18.80       36.05      9.16 o 
  -4  -5  18        3.70       72.21     40.82 o 
  -3  -5  18       13.68       24.03     30.03 o 
  -2  -5  18       14.76       17.51     29.91 o 
  -1  -5  18      501.66      474.76     40.67 o 
   0  -5  18        2.81       17.37     10.93 o 
   1  -5  18       39.49       18.07     30.60 o 
   2  -5  18      139.34      147.88     33.50 o 
   3  -5  18       94.60       83.78     22.54 o 
   4  -5  18      100.44      123.69     38.99 o 
   5  -5  18        1.06        9.60     19.86 o 
   6  -5  18        0.84       19.39     21.19 o 
  -5  -4  18        0.83        5.44     36.69 o 
  -4  -4  18       55.67       52.56     27.03 o 
  -3  -4  18      238.48      268.87     27.89 o 
  -2  -4  18        0.25       24.24      9.74 o 
  -1  -4  18        1.80        5.78     11.25 o 
   0  -4  18       98.80       78.71     14.86 o 
   1  -4  18       32.94       37.49     14.09 o 
   2  -4  18       78.23       70.60     19.03 o 
   3  -4  18        7.16        5.26     16.15 o 
   4  -4  18      809.24      912.17     50.93 o 
   5  -4  18      361.97      427.43     49.95 o 
   6  -4  18       71.35       58.76     20.05 o 
  -5  -3  18      300.22      334.21     63.19 o 
  -4  -3  18        2.02       -2.08     11.82 o 
  -3  -3  18       33.42       33.13      9.50 o 
  -2  -3  18       15.38       24.42      8.21 o 
  -1  -3  18       55.37       45.35     15.62 o 
   0  -3  18       89.73       53.21     15.19 o 
   1  -3  18        3.26       25.38     11.46 o 
   2  -3  18     2037.44     2013.89     97.17 o 
   3  -3  18      224.17      305.23     30.14 o 
   4  -3  18       14.96       29.78      9.97 o 
   5  -3  18       18.42       16.46      9.88 o 
   6  -3  18       67.32       45.72     17.25 o 
  -6  -2  18      218.09      207.76     57.19 o 
  -5  -2  18       71.91       89.31     23.88 o 
  -4  -2  18      167.53      184.09     28.66 o 
  -3  -2  18      998.86      994.29     49.80 o 
  -2  -2  18     1307.71     1317.64     69.97 o 
  -1  -2  18        8.14       15.85     12.61 o 
   0  -2  18        1.80       18.72      7.97 o 
   1  -2  18      159.92      151.38     20.40 o 
   2  -2  18      529.87      506.97     43.50 o 
   3  -2  18      607.00      641.64     36.97 o 
   4  -2  18     1118.16     1117.89     60.03 o 
   5  -2  18      299.81      302.51     54.25 o 
   6  -2  18       71.55       28.97     27.49 o 
  -7  -1  18      758.95      912.02     94.05 o 
  -6  -1  18      386.52      417.18     41.94 o 
  -5  -1  18      331.41      282.85     33.51 o 
  -4  -1  18      179.93      156.91     29.80 o 
  -3  -1  18      793.89      853.74     51.80 o 
  -2  -1  18      699.14      718.50     35.52 o 
  -1  -1  18       45.14       35.49      8.38 o 
   0  -1  18     1187.00     1167.10     48.70 o 
   1  -1  18     1079.98     1068.76     41.85 o 
   2  -1  18      236.87      223.58     21.75 o 
   3  -1  18        1.59       11.64      6.10 o 
   4  -1  18        5.13       11.81     10.08 o 
   5  -1  18       43.33       42.30     20.50 o 
  -7   0  18       43.59       36.22     10.72 o 
  -6   0  18       94.39       79.11     22.79 o 
  -5   0  18     1488.60     1454.21     85.73 o 
  -4   0  18     1181.88     1248.20     67.29 o 
  -3   0  18      229.38      188.05     28.59 o 
  -2   0  18      505.63      528.50     26.99 o 
  -1   0  18      109.86       95.13     15.03 o 
   0   0  18       54.23       43.52     17.09 o 
   1   0  18        4.81        4.83      5.37 o 
   2   0  18       30.00       33.45      9.60 o 
   3   0  18      100.29       83.36     15.82 o 
   4   0  18       71.71       24.93     16.03 o 
   5   0  18       60.29       90.43     33.83 o 
  -7   1  18      236.68      173.88     27.35 o 
  -6   1  18       20.72       31.79     15.19 o 
  -5   1  18       36.47       42.94     15.29 o 
  -4   1  18        6.91       26.88     13.80 o 
  -3   1  18       21.50       12.98     15.83 o 
  -2   1  18       78.33       75.58     15.37 o 
  -1   1  18      377.64      383.20     28.86 o 
   0   1  18      100.86       78.38     35.43 o 
   1   1  18      478.73      520.05     29.26 o 
   2   1  18       37.26       30.55     10.13 o 
   3   1  18       10.85       24.93     18.59 o 
   4   1  18       14.53      -27.40     27.40 o 
   5   1  18       40.54       36.51     19.42 o 
  -7   2  18        8.66       46.55     16.30 o 
  -6   2  18      182.25      202.67     29.31 o 
  -5   2  18       13.22        7.95     11.08 o 
  -4   2  18       24.53       19.13     12.47 o 
  -3   2  18       18.14       17.89      9.92 o 
  -2   2  18      407.21      382.67     25.26 o 
  -1   2  18      110.27      102.99     16.69 o 
   0   2  18      405.39      469.58     32.25 o 
   1   2  18       15.44       13.72      7.54 o 
   2   2  18      512.24      474.24     77.33 o 
   3   2  18      272.61      385.57     70.32 o 
   4   2  18       49.89       77.97     29.24 o 
  -8   3  18       32.97      -17.25     18.45 o 
  -7   3  18      102.40       66.33     23.02 o 
  -6   3  18       84.01       81.06     33.27 o 
  -5   3  18        2.23       -6.46     16.68 o 
  -4   3  18      582.04      654.10     53.97 o 
  -3   3  18      233.40      199.70     21.92 o 
  -2   3  18      516.72      551.18     33.31 o 
  -1   3  18      258.90      312.54     23.87 o 
   0   3  18      754.87      696.47     42.13 o 
   1   3  18      213.59      203.81     24.71 o 
   2   3  18        2.98       -1.04     27.54 o 
   3   3  18       87.44       63.79     22.42 o 
  -7   4  18      418.88      341.23     44.44 o 
  -6   4  18      742.60      689.16     46.27 o 
  -5   4  18      437.32      480.71     69.59 o 
  -4   4  18      681.09      722.95     47.84 o 
  -3   4  18      582.54      591.57     38.28 o 
  -2   4  18      201.41      195.20     25.78 o 
  -1   4  18       56.56       50.83     13.45 o 
   0   4  18      182.08      180.75     20.74 o 
   1   4  18      566.72      526.04     89.11 o 
   2   4  18      945.56     1127.01     77.10 o 
  -7   5  18      101.15       93.05     29.45 o 
  -6   5  18        0.94       25.80     13.00 o 
  -5   5  18      280.16      263.02     36.32 o 
  -4   5  18      577.40      571.37     41.15 o 
  -3   5  18       58.62       43.67     13.55 o 
  -2   5  18      622.48      668.30     57.57 o 
  -1   5  18      153.18      155.18     23.85 o 
   0   5  18      180.33      261.34     57.98 o 
   1   5  18        0.91       14.71     20.99 o 
  -7   6  18      369.12      377.02    100.08 o 
  -6   6  18       91.05       82.66     53.16 o 
  -5   6  18      335.19      362.17     79.11 o 
  -4   6  18      202.73      198.86     31.74 o 
  -3   6  18        0.05       25.84     29.82 o 
  -2   6  18        1.49       14.57     13.31 o 
  -1   6  18       24.04       30.03     36.41 o 
   0   6  18      275.32      238.50     52.49 o 
  -5   7  18      158.58      104.57     39.52 o 
  -4   7  18       89.80       73.88     22.54 o 
  -3   7  18       11.51        4.36     21.37 o 
  -2   7  18       13.90       28.64     35.91 o 
   0  -7  19       19.09        4.43     20.24 o 
   1  -7  19       13.87       11.26     19.22 o 
   2  -7  19        0.34        0.68     21.12 o 
   3  -7  19        5.94       -5.61     27.78 o 
   4  -7  19       59.49       60.06     20.03 o 
  -2  -6  19      159.99      134.13     37.50 o 
  -1  -6  19       38.57        2.31     30.73 o 
   0  -6  19      150.70      179.17     48.41 o 
   1  -6  19      531.61      568.42     53.79 o 
   2  -6  19      293.22      310.49     77.02 o 
   3  -6  19      355.40      394.82     40.80 o 
   4  -6  19      339.62      339.21     38.62 o 
   5  -6  19       31.93       24.47     19.97 o 
  -3  -5  19        2.63       24.26     27.14 o 
  -2  -5  19      462.91      540.17     48.83 o 
  -1  -5  19      840.28      881.99     51.77 o 
   0  -5  19      444.75      484.60     49.69 o 
   1  -5  19      206.40      199.87     27.96 o 
   2  -5  19       18.60       33.39     18.00 o 
   3  -5  19      305.55      346.20     64.61 o 
   4  -5  19      155.40      176.45     33.29 o 
   5  -5  19       86.53       55.68     21.60 o 
  -4  -4  19      489.30      446.78     78.92 o 
  -3  -4  19      283.64      311.77     53.27 o 
  -2  -4  19      173.97      211.09     21.65 o 
  -1  -4  19      124.30      102.25     21.34 o 
   0  -4  19      155.03      184.11     23.84 o 
   1  -4  19      124.57       76.24     19.09 o 
   2  -4  19      285.30      247.71     40.97 o 
   3  -4  19      335.09      294.31     37.15 o 
   4  -4  19       45.55       48.13     14.50 o 
   5  -4  19        0.65       15.55     11.40 o 
  -5  -3  19        0.47      -25.34     33.55 o 
  -4  -3  19       54.58       45.95     14.76 o 
  -3  -3  19      643.48      655.78     32.94 o 
  -2  -3  19      613.01      615.63     36.39 o 
  -1  -3  19      570.37      556.61     37.01 o 
   0  -3  19      789.05      761.09     51.30 o 
   1  -3  19       34.85        3.21     11.85 o 
   2  -3  19      243.06      185.23     26.73 o 
   3  -3  19       50.06       41.89     27.84 o 
   4  -3  19       39.43       37.06      9.07 o 
   5  -3  19        0.38       10.52     14.53 o 
  -6  -2  19      503.86      542.62     72.16 o 
  -5  -2  19      296.64      247.64     26.20 o 
  -4  -2  19       14.28       19.92      8.31 o 
  -3  -2  19       49.10       20.67     15.53 o 
  -2  -2  19        0.20       27.22     11.09 o 
  -1  -2  19      492.25      505.40     75.54 o 
   0  -2  19        1.88        5.80     17.25 o 
   1  -2  19      105.25       89.63     16.03 o 
   2  -2  19       54.69       47.62     12.12 o 
   3  -2  19       10.06       11.13      8.77 o 
   4  -2  19        0.98       -5.47     12.66 o 
   5  -2  19       18.43       18.42     13.61 o 
  -6  -1  19       12.07       19.12     14.47 o 
  -5  -1  19       33.95       36.51     17.24 o 
  -4  -1  19        6.78       26.45     13.98 o 
  -3  -1  19       29.75       20.97      8.91 o 
  -2  -1  19        5.04       17.85     16.10 o 
  -1  -1  19       98.95       71.84     14.97 o 
   0  -1  19      566.26      503.24     31.32 o 
   1  -1  19       74.60       76.39     11.56 o 
   2  -1  19      565.57      496.80     29.67 o 
   3  -1  19       18.39       26.29      7.83 o 
   4  -1  19      726.67      704.61     69.19 o 
   5  -1  19      808.07      860.25     89.66 o 
  -7   0  19       15.60       12.61     12.35 o 
  -6   0  19      168.12       98.00     26.14 o 
  -5   0  19      327.82      365.27     43.27 o 
  -4   0  19       87.71       57.06     17.79 o 
  -3   0  19       16.28       37.52     38.39 o 
  -2   0  19        0.50       12.76     14.24 o 
  -1   0  19      546.00      524.17     33.81 o 
   0   0  19     1446.00     1443.50     68.47 o 
   1   0  19      405.62      395.81     33.18 o 
   2   0  19      740.21      746.13     32.45 o 
   3   0  19      584.58      615.20     33.59 o 
   4   0  19        1.47       -7.70     26.20 o 
   5   0  19       32.44       44.46     26.94 o 
  -7   1  19        4.16       16.74     32.26 o 
  -6   1  19       70.16       35.61     14.10 o 
  -5   1  19     1179.15     1228.70     73.80 o 
  -4   1  19      764.87      823.70     51.23 o 
  -3   1  19      145.04      178.87     25.28 o 
  -2   1  19     1687.56     1737.23     57.10 o 
  -1   1  19     1009.57     1067.02     39.42 o 
   0   1  19       10.85       17.78      7.05 o 
   1   1  19       15.55       11.61      6.14 o 
   2   1  19        1.11        2.62      9.78 o 
   3   1  19      384.25      460.94     82.81 o 
   4   1  19      238.53      284.51     40.52 o 
  -7   2  19      603.89      713.69     62.23 o 
  -6   2  19      176.84      164.95     26.84 o 
  -5   2  19        3.11        7.64     17.72 o 
  -4   2  19      689.36      700.10     48.62 o 
  -3   2  19      127.30      120.92     26.75 o 
  -2   2  19      903.08      981.62     49.39 o 
  -1   2  19      556.01      627.15     36.01 o 
   0   2  19      444.35      502.57     30.45 o 
   1   2  19      376.49      417.41     30.53 o 
   2   2  19       42.84       22.65     25.62 o 
   3   2  19       94.77       64.85     24.08 o 
  -7   3  19        1.57      -17.93     17.93 o 
  -6   3  19      307.87      321.18     41.78 o 
  -5   3  19     1043.42      952.93     58.49 o 
  -4   3  19      575.24      546.53     56.16 o 
  -3   3  19      193.27      225.72     51.18 o 
  -2   3  19       86.09       98.85     35.50 o 
  -1   3  19       47.68       41.07     12.86 o 
   0   3  19      309.16      327.11     29.46 o 
   1   3  19      154.38      186.20     38.26 o 
   2   3  19        0.08       20.20     17.37 o 
   3   3  19        4.51       22.62     22.21 o 
  -7   4  19        7.10       35.83     25.46 o 
  -6   4  19       30.18       45.05     15.70 o 
  -5   4  19       12.82       -9.13     33.17 o 
  -4   4  19        0.15       10.09     12.31 o 
  -3   4  19       10.59       12.44     12.06 o 
  -2   4  19      255.72      292.91     38.35 o 
  -1   4  19        8.25        6.84      9.07 o 
   0   4  19      298.76      268.60     34.90 o 
   1   4  19      173.96      157.03     35.24 o 
  -7   5  19       96.35       96.09     38.41 o 
  -6   5  19       65.30       46.89     15.13 o 
  -5   5  19      216.17      202.93     34.67 o 
  -4   5  19      455.41      452.03     56.79 o 
  -3   5  19      354.29      402.05     38.84 o 
  -2   5  19      356.95      439.55     51.61 o 
  -1   5  19       15.99        8.38     10.27 o 
   0   5  19      372.07      247.57     52.03 o 
   1   5  19       82.15       68.89     35.56 o 
  -6   6  19       45.51       27.17     44.23 o 
  -5   6  19       73.01       51.39     18.77 o 
  -4   6  19      115.45       96.70     47.65 o 
  -3   6  19       60.78       54.76     13.84 o 
  -2   6  19      282.64      256.75     58.32 o 
  -1   6  19      485.35      548.69     68.56 o 
   1  -7  20        5.42       43.31     17.13 o 
   2  -7  20      148.59      136.03     25.23 o 
  -1  -6  20       60.12       48.81     14.72 o 
   0  -6  20       38.93       37.49     12.12 o 
   1  -6  20       88.98       65.15     20.42 o 
   2  -6  20        5.97       36.58     17.90 o 
   3  -6  20       75.18       57.50     37.41 o 
   4  -6  20        0.11        7.79     32.92 o 
  -3  -5  20       12.34       32.40     35.31 o 
  -2  -5  20      255.72      221.97     23.78 o 
  -1  -5  20        2.36       15.69     12.96 o 
   0  -5  20       31.45       33.72     13.76 o 
   1  -5  20       12.32       13.80     65.65 o 
   2  -5  20      184.93      185.28     29.33 o 
   3  -5  20      138.63      113.27     33.73 o 
   4  -5  20        6.93       13.26     13.48 o 
   5  -5  20       61.43       35.11     13.03 o 
  -4  -4  20        9.23       -2.31     33.39 o 
  -3  -4  20       21.32       21.27     13.04 o 
  -2  -4  20      314.19      281.13     48.43 o 
  -1  -4  20       71.24       70.98     23.02 o 
   0  -4  20      151.32      184.08     40.89 o 
   1  -4  20       77.30       73.08     22.07 o 
   2  -4  20      485.13      468.18     51.71 o 
   3  -4  20       60.90       39.43     13.58 o 
   4  -4  20        0.99       32.65     10.99 o 
   5  -4  20      208.32      176.29     25.93 o 
  -4  -3  20      435.56      479.83     43.32 o 
  -3  -3  20      267.33      355.07     35.67 o 
  -2  -3  20       46.25       48.57     17.70 o 
  -1  -3  20       84.70       75.27     20.74 o 
   0  -3  20       25.93       18.25     11.20 o 
   1  -3  20      597.47      593.40     69.99 o 
   2  -3  20      326.52      289.67     47.76 o 
   3  -3  20       20.89       25.43      9.46 o 
   4  -3  20      316.18      340.28     36.38 o 
   5  -3  20      128.96       83.06     21.53 o 
  -5  -2  20       12.28        7.19     18.86 o 
  -4  -2  20      243.20      246.88     27.24 o 
  -3  -2  20      373.74      341.17     34.93 o 
  -2  -2  20     1495.81     1472.33     70.26 o 
  -1  -2  20      763.91      803.83     71.75 o 
   0  -2  20      855.46      840.87     49.52 o 
   1  -2  20      212.97      156.54     41.12 o 
   2  -2  20      226.72      222.98     30.66 o 
   3  -2  20       36.77       34.20      9.75 o 
   4  -2  20       92.39       59.98     19.08 o 
   5  -2  20      183.20      239.04     52.83 o 
  -6  -1  20      371.44      362.50     44.75 o 
  -5  -1  20      790.86      854.77     45.24 o 
  -4  -1  20      301.65      335.61     41.44 o 
  -3  -1  20      217.48      256.14     51.94 o 
  -2  -1  20      397.82      367.27     33.77 o 
  -1  -1  20      191.25      200.44     30.08 o 
   0  -1  20      347.58      306.52     53.50 o 
   1  -1  20       50.03       54.66     11.61 o 
   2  -1  20       41.64       20.01     10.92 o 
   3  -1  20       15.71       18.29     11.92 o 
   4  -1  20        5.67       14.83     20.41 o 
  -6   0  20       29.33       49.97     21.42 o 
  -5   0  20       12.37       17.40     34.57 o 
  -4   0  20      237.54      289.26     40.12 o 
  -3   0  20      621.47      671.16     58.89 o 
  -2   0  20        0.43        5.51     23.38 o 
  -1   0  20       23.87       35.01     11.01 o 
   0   0  20      214.14      212.44     27.24 o 
   1   0  20        0.17       23.98      9.73 o 
   2   0  20       52.93       36.56     10.08 o 
   3   0  20        0.14       -6.07     27.88 o 
   4   0  20       35.73      -18.77     26.75 o 
  -6   1  20       12.47       20.19     23.22 o 
  -5   1  20      115.95      100.95     33.26 o 
  -4   1  20       84.89       76.02     22.83 o 
  -3   1  20        5.47       20.72     31.23 o 
  -2   1  20        9.16       16.91      9.12 o 
  -1   1  20      102.58      106.57     24.00 o 
   0   1  20       67.93       34.79     18.85 o 
   1   1  20      179.86      149.44     22.69 o 
   2   1  20      542.89      448.14     80.49 o 
   3   1  20      493.73      520.69     74.42 o 
   4   1  20        1.15       30.03     16.47 o 
  -7   2  20        0.78       19.40     14.74 o 
  -6   2  20       18.27       37.31     14.84 o 
  -5   2  20        0.42       18.92     14.82 o 
  -4   2  20        2.00       30.59     13.35 o 
  -3   2  20      309.19      329.30     35.57 o 
  -2   2  20      721.26      735.43     35.11 o 
  -1   2  20      106.50       89.45     19.88 o 
   0   2  20      307.12      325.64     29.00 o 
   1   2  20       36.27       41.59     13.52 o 
   2   2  20      314.64      431.55     76.66 o 
   3   2  20        0.87       53.04     30.05 o 
  -7   3  20      389.21      413.88     42.36 o 
  -6   3  20      627.30      659.61     47.21 o 
  -5   3  20      525.61      589.11     79.22 o 
  -4   3  20      536.94      537.84     40.36 o 
  -3   3  20      162.92      176.67     30.43 o 
  -2   3  20       50.66       42.92     12.20 o 
  -1   3  20        3.05       13.81      9.55 o 
   0   3  20      587.62      687.79    130.67 o 
   1   3  20      765.47      860.43     84.96 o 
   2   3  20      143.28      140.79     40.15 o 
  -6   4  20        2.29        6.65     28.20 o 
  -5   4  20      495.66      468.61     48.55 o 
  -4   4  20     1274.64     1410.02     73.28 o 
  -3   4  20       79.65       49.79     32.82 o 
  -2   4  20      368.88      430.87     40.07 o 
  -1   4  20      325.81      414.40     49.13 o 
   0   4  20        4.21       24.98     22.67 o 
   1   4  20        0.43       29.13     26.68 o 
  -6   5  20       55.72       39.86     11.70 o 
  -5   5  20       16.56       25.96     17.42 o 
  -4   5  20       37.86       10.79     17.89 o 
  -3   5  20       96.88       87.80     26.16 o 
  -2   5  20        0.10       29.02     14.69 o 
  -1   5  20        4.56       44.46     28.02 o 
   0   5  20      283.09      290.81     60.12 o 
  -5   6  20       30.41       32.07     14.13 o 
  -4   6  20       25.61       27.00     17.47 o 
  -3   6  20       19.22       21.11     16.60 o 
  -2   6  20        1.03       24.75     27.35 o 
   0  -6  21      200.10      119.63     19.49 o 
   1  -6  21      341.85      374.65     46.55 o 
   2  -6  21        0.47        0.36     28.84 o 
   3  -6  21      115.29       90.93     21.64 o 
  -2  -5  21        7.86       16.84     13.00 o 
  -1  -5  21       49.50       30.17     12.63 o 
   0  -5  21      399.00      438.00     43.24 o 
   1  -5  21      402.37      398.24     39.85 o 
   2  -5  21       88.16       56.31     15.57 o 
   3  -5  21      228.94      201.86     32.09 o 
   4  -5  21      162.67       87.07     22.05 o 
  -3  -4  21       63.97       53.61     16.81 o 
  -2  -4  21       47.93       47.07     12.26 o 
  -1  -4  21        7.91        8.29     23.36 o 
   0  -4  21        3.99       -4.53     17.53 o 
   1  -4  21       16.03       18.59     13.55 o 
   2  -4  21       43.14       11.17     33.04 o 
   3  -4  21        0.67       18.94     31.63 o 
   4  -4  21        2.88       15.46     28.76 o 
  -4  -3  21        1.93       20.27     14.57 o 
  -3  -3  21       89.04       80.29     19.64 o 
  -2  -3  21       13.05       17.73     13.48 o 
  -1  -3  21      214.43      170.30     23.95 o 
   0  -3  21       67.30       69.38     24.03 o 
   1  -3  21        0.88       22.61     14.77 o 
   2  -3  21        0.79       20.19     16.89 o 
   3  -3  21      298.85      214.94     37.33 o 
   4  -3  21       37.77       26.57     19.36 o 
  -5  -2  21      145.62       98.22     15.84 o 
  -4  -2  21       86.90       62.35     18.30 o 
  -3  -2  21       66.48       47.16     14.36 o 
  -2  -2  21      589.67      614.23     44.42 o 
  -1  -2  21      647.15      680.37     67.08 o 
   0  -2  21        0.70       41.21     18.67 o 
   1  -2  21        9.64       13.84     10.68 o 
   2  -2  21      187.30      175.83     18.51 o 
   3  -2  21      304.12      376.32     46.57 o 
   4  -2  21      575.61      633.00     48.91 o 
  -5  -1  21      109.29       62.75     51.89 o 
  -4  -1  21        9.88        7.19     15.01 o 
  -3  -1  21        3.54       40.28     16.86 o 
  -2  -1  21      315.77      406.94     42.47 o 
  -1  -1  21      525.88      614.49     67.24 o 
   0  -1  21      264.65      262.56     42.47 o 
   1  -1  21      249.95      241.54     29.36 o 
   2  -1  21      815.72      822.87     53.73 o 
   3  -1  21       10.06       26.73     12.12 o 
   4  -1  21      167.29      186.80     33.85 o 
  -6   0  21      257.55      261.88     43.53 o 
  -5   0  21      414.93      467.06     45.09 o 
  -4   0  21      898.49      836.47     51.27 o 
  -3   0  21     1254.04     1354.33     69.65 o 
  -2   0  21      541.71      603.03     43.60 o 
  -1   0  21      157.22      161.86     31.85 o 
   0   0  21        2.45       19.40      7.47 o 
   1   0  21       18.98       26.23     11.67 o 
   2   0  21        6.37       31.28     39.85 o 
   3   0  21      125.40       62.13     25.02 o 
  -6   1  21      182.13      188.86     30.72 o 
  -5   1  21       67.89       69.24     30.63 o 
  -4   1  21        4.52        7.62     31.06 o 
  -3   1  21      419.17      512.00     57.52 o 
  -2   1  21        9.98       36.92     17.22 o 
  -1   1  21      132.53       98.62     37.26 o 
   0   1  21      115.09      113.84     30.65 o 
   1   1  21      123.80      158.26     34.19 o 
   2   1  21       38.56       34.73     14.21 o 
   3   1  21      111.73       73.31     30.05 o 
  -6   2  21      135.63      124.17     34.29 o 
  -5   2  21      350.04      299.66     41.04 o 
  -4   2  21        5.05        9.33     17.18 o 
  -3   2  21       76.59       56.38     39.64 o 
  -2   2  21      250.72      218.24     25.85 o 
  -1   2  21       98.84       47.34     15.18 o 
   0   2  21        2.91       29.27     11.60 o 
   1   2  21       94.05       47.91     19.80 o 
   2   2  21        3.28       26.34     31.66 o 
  -6   3  21        8.09       45.49     31.02 o 
  -5   3  21       44.73       28.02     37.13 o 
  -4   3  21       66.88       76.06     24.24 o 
  -3   3  21       42.09       32.75     15.05 o 
  -2   3  21      740.84      745.36     40.57 o 
  -1   3  21      358.46      323.51     42.36 o 
   0   3  21      117.21       99.97     25.45 o 
   1   3  21      162.24      100.64     32.70 o 
  -6   4  21      101.22       80.66     20.53 o 
  -5   4  21      577.82      553.48     63.70 o 
  -4   4  21      300.39      304.90     37.60 o 
  -3   4  21       98.83      112.10     29.72 o 
  -2   4  21       10.10       30.06     13.47 o 
  -1   4  21        2.82       15.70     12.58 o 
   0   4  21      196.97      266.85     60.05 o 
  -5   5  21       50.25       36.29     12.66 o 
  -4   5  21      281.11      339.78     48.41 o 
  -3   5  21      137.87      158.30     23.90 o 
  -2   5  21      544.45      662.48     51.60 o 
  -1   5  21      276.55      246.02     65.50 o 
  -1  -5  22      278.89      319.80     55.13 o 
   0  -5  22      514.51      519.18     46.98 o 
   1  -5  22      323.88      274.19     38.51 o 
   2  -5  22       53.29       63.48     42.85 o 
   3  -5  22       12.98       30.12     18.44 o 
  -2  -4  22       59.97       63.21     19.70 o 
  -1  -4  22        0.82       21.24     25.55 o 
   0  -4  22      165.82      161.65     23.08 o 
   1  -4  22      157.30      131.33     53.56 o 
   2  -4  22       58.21       43.62     12.43 o 
   3  -4  22      197.97      213.62     38.36 o 
  -3  -3  22       65.79       19.52     19.79 o 
  -2  -3  22      641.73      634.78     71.76 o 
  -1  -3  22      387.99      403.58     56.17 o 
   0  -3  22      261.88      221.96     91.62 o 
   1  -3  22      298.83      334.55     45.08 o 
   2  -3  22       31.72       38.26     14.74 o 
   3  -3  22      295.74      280.25     43.96 o 
  -4  -2  22      118.07      120.91     36.97 o 
  -3  -2  22       54.04       35.72     31.83 o 
  -2  -2  22       19.88        8.20     20.21 o 
  -1  -2  22      135.55      149.20     24.82 o 
   0  -2  22      376.59      383.32     45.42 o 
   1  -2  22       32.80       42.76     16.03 o 
   2  -2  22        2.40       22.60     21.11 o 
   3  -2  22       10.08        8.76     15.04 o 
  -5  -1  22       96.22       51.31     17.46 o 
  -4  -1  22       19.52       -4.18     20.23 o 
  -3  -1  22       52.67       20.92     17.04 o 
  -2  -1  22       43.66       47.79     18.67 o 
  -1  -1  22      126.39      177.00     56.05 o 
   0  -1  22       80.18       57.67     23.27 o 
   1  -1  22       60.81       38.79     23.87 o 
   2  -1  22       39.24       13.84     18.83 o 
   3  -1  22       60.85       33.82     13.69 o 
  -5   0  22       21.86       21.06     23.82 o 
  -4   0  22      126.36      110.09     26.63 o 
  -3   0  22       10.71       32.11     20.61 o 
  -2   0  22        7.79        6.23     11.85 o 
  -1   0  22       92.26       25.90     17.55 o 
   0   0  22      235.16      200.75     20.90 o 
   1   0  22      978.42     1023.59     54.85 o 
   2   0  22      138.55      143.30     25.88 o 
   3   0  22      170.08      178.27     32.89 o 
  -5   1  22      116.92       64.23     16.20 o 
  -4   1  22      217.19      186.35     26.77 o 
  -3   1  22      766.55      852.68     50.61 o 
  -2   1  22      146.51      156.55     23.99 o 
  -1   1  22      234.60      214.38     26.00 o 
   0   1  22       50.77       37.52     16.02 o 
   1   1  22       29.54       24.47     13.14 o 
   2   1  22       67.47       34.04     22.81 o 
  -5   2  22       24.03       30.11     13.34 o 
  -4   2  22       41.93       44.78     11.89 o 
  -3   2  22       56.84       49.58     17.93 o 
  -2   2  22       37.75       53.11     17.31 o 
  -1   2  22      470.52      557.12     60.42 o 
   0   2  22     1127.46     1115.64     45.12 o 
   1   2  22      458.39      489.44     64.78 o 
  -5   3  22      430.57      490.39     51.51 o 
  -4   3  22      352.15      343.87     43.20 o 
  -3   3  22      268.42      287.97     31.41 o 
  -2   3  22      291.23      286.51     31.09 o 
  -1   3  22       16.54        4.02     19.34 o 
   0   3  22      107.82       93.70     56.92 o 
  -5   4  22        1.40       23.06     35.07 o 
  -4   4  22      157.45      167.40     31.06 o 
  -3   4  22        0.48       -3.99     27.36 o 
  -2   4  22       11.99       24.49     20.51 o 
  -1   4  22        0.45       11.21     19.67 o 
  -1  -4  23       10.72       28.40     24.38 o 
   0  -4  23       76.45       45.88     24.79 o 
   1  -4  23      175.85      144.00     25.99 o 
   2  -4  23      187.09      135.59     38.55 o 
  -2  -3  23      249.49      213.14     36.50 o 
  -1  -3  23        6.43       11.43     11.08 o 
   0  -3  23        4.09       29.76     19.55 o 
   1  -3  23       41.76       51.79     13.59 o 
   2  -3  23       26.77       37.38     13.33 o 
  -3  -2  23       47.35       48.65     15.04 o 
  -2  -2  23      141.54      118.43     50.06 o 
  -1  -2  23      469.03      512.78     64.99 o 
   0  -2  23      962.44      995.97     49.85 o 
   1  -2  23      571.31      633.17     77.63 o 
   2  -2  23      164.84      100.73     41.51 o 
  -4  -1  23      524.57      454.70     42.45 o 
  -3  -1  23      206.72      205.19     34.72 o 
  -2  -1  23        1.10       -1.97     25.46 o 
  -1  -1  23        0.43       31.94     21.38 o 
   0  -1  23       53.91       27.76     19.65 o 
   1  -1  23       97.63      126.10     43.86 o 
   2  -1  23       61.33       63.33     22.08 o 
  -4   0  23       32.11       16.94     15.72 o 
  -3   0  23      123.81      143.29     20.09 o 
  -2   0  23      331.82      430.79     45.01 o 
  -1   0  23       44.11       34.12     14.61 o 
   0   0  23       61.16       63.12     21.68 o 
   1   0  23       10.53        3.92     20.01 o 
   2   0  23        6.82       35.33     21.77 o 
  -4   1  23       69.52       65.73     46.86 o 
  -3   1  23       81.86       71.43     17.16 o 
  -2   1  23        0.00       36.09     13.93 o 
  -1   1  23       44.61       31.85     14.07 o 
   0   1  23       15.54        8.79     13.56 o 
   1   1  23       51.22       39.18     25.14 o 
  -4   2  23       24.56       36.92     12.95 o 
  -3   2  23        1.05       44.12     16.08 o 
  -2   2  23      198.45      190.52     24.57 o 
  -1   2  23      132.56      196.97     27.97 o 
   0   2  23        1.22       -0.69     30.88 o 
  -4   3  23      167.95      121.81     24.36 o 
  -3   3  23      159.02      127.67     24.81 o 
  -2   3  23       12.29        4.13     15.42 o 
  -1   3  23       78.92       50.74     15.28 o 
  -1  -3  24        0.71        2.36     21.53 o 
   0  -3  24      121.59      104.17     19.80 o 
   1  -3  24        5.71        3.16     20.74 o 
  -2  -2  24       24.49       46.99     14.13 o 
  -1  -2  24       90.81       68.55     20.12 o 
   0  -2  24       23.51       50.56     32.83 o 
   1  -2  24       21.52       23.15     23.29 o 
  -3  -1  24       71.90       82.85     21.42 o 
  -2  -1  24        2.26       41.59     15.84 o 
  -1  -1  24       97.50      132.24     29.38 o 
   0  -1  24      894.29      928.20     88.80 o 
   1  -1  24      337.46      310.59     45.27 o 
  -3   0  24      674.89      797.68     59.10 o 
  -2   0  24      734.60      797.18     82.33 o 
  -1   0  24      262.51      227.78     51.53 o 
   0   0  24        0.38       22.90     16.38 o 
   1   0  24        0.22       33.25     11.15 o 
  -3   1  24       17.63       22.17     32.23 o 
  -2   1  24      162.81      175.81     30.92 o 
  -1   1  24      315.20      358.02     46.91 o 
   0   1  24       48.08       58.14     27.56 o 
  -3   2  24      159.35      158.87     45.58 o 
  -2   2  24      128.09       95.07     38.44 o 
  -1   2  24       98.25       51.51     15.12 o 
                                                 
